# Supplementary material for: Antibodies Targeting the PfRH1 Binding Domain Inhibit Invasion of Plasmodium falciparum Merozoites
Source: PLoS Pathog. 2008 Jul 11;4(7):e1000104. doi: 10.1371/journal.ppat.1000104 (PMC2438614; doi:10.1371/journal.ppat.1000104)
Supplement: Dataset S1 — Log transformed data of the microarray analysis of schizont stage RNA of W2mef vs W2mef (switched) (1.68 MB XLS) [file ppat.1000104.s001.xls]

## Sheet: Sheet1
UNIQID	NAME	W2mef NM	W2mef	log2 c/d
aPFL1450c_0	aPFL1450c_0::PFL1450c::hypothetical protein	1.47416		#DIV/0!
aMAL8P1.96_0	aMAL8P1.96_0::MAL8P1.96::hypothetical protein	0.591292	1.12314	-0.925599
aMAL13P1.295_2	aMAL13P1.295_2::MAL13P1.295::hypothetical protein	0.612991	1.12854	-0.880524
aPFL0865w_0	aPFL0865w_0::PFL0865w::hypothetical protein	0.786581	1.15554	-0.554902
aPF11_0363_0	aPF11_0363_0::PF11_0363::hypothetical protein	0.656388	1.06591	-0.699459
aPF14_0595_0	aPF14_0595_0::PF14_0595::hypothetical protein			#DIV/0!
aPF10_0094_0	aPF10_0094_0::PF10_0094::hypothetical protein	2.7788	1.03999	1.4179
aMAL7P1.132_0	aMAL7P1.132_0::MAL7P1.132::hypothetical protein	2.16445	1.17498	0.881366
aPFE0500c_0	aPFE0500c_0::PFE0500c::hypothetical protein	0.945253	1.28837	-0.446779
aPF11_0378_1	aPF11_0378_1::PF11_0378::hypothetical protein	0.457031	0.466536	-0.0296983
aPF14_0669_0	aPF14_0669_0::PF14_0669::hypothetical protein	0.429907	0.78836	-0.874829
aMAL8P1.219_0	aMAL8P1.219_0::MAL8P1.219::	1.12156		#DIV/0!
aPFL0535c_1	aPFL0535c_1::PFL0535c::hypothetical protein	1.78201	1.59184	0.162813
aPFL1795c_1	aPFL1795c_1::PFL1795c::hypothetical protein	0.977801	0.640407	0.610552
aMAL8P1.109_0	aMAL8P1.109_0::MAL8P1.109::hypothetical protein, conserved	1.1636	1.00543	0.210781
aPFL0570c_1	aPFL0570c_1::PFL0570c::hypothetical protein		1.0821	#NUM!
aPFE1180c_2	aPFE1180c_2::PFE1180c::hypothetical protein	1.46874	1.30673	0.168611
aMAL13P1.293_0	aMAL13P1.293_0::MAL13P1.293::hypothetical protein	0.469236	0.706284	-0.589934
aPF13_0165_0	aPF13_0165_0::PF13_0165::hypothetical protein	0.370236	0.728963	-0.977402
aPFL0620c_1	aPFL0620c_1::PFL0620c::choline transporter	0.741827	1.03783	-0.484411
aPF13_0319_0	aPF13_0319_0::PF13_0319::hypothetical protein		0.667406	#NUM!
aPFF0835w_1	aPFF0835w_1::PFF0835w::hypothetical protein	0.88965	1.08966	-0.292574
aPFF0095c_1	aPFF0095c_1::PFF0095c::hypothetical protein	0.688936	1.95686	-1.5061
aPFE1440c_0	aPFE1440c_0::PFE1440c::hypothetical protein	0.691649	0.38338	0.851263
aPFB0615c_1	aPFB0615c_1::PFB0615c::hypothetical protein	0.718772		#DIV/0!
aPFC0005w_0	aPFC0005w_0::PFC0005w::Var Protein, putative			#DIV/0!
aPF14_0170_4	aPF14_0170_4::PF14_0170::hypothetical protein	1.00221	0.683605	0.551953
aMAL13P1.380_0	aMAL13P1.380_0::MAL13P1.380::chloroquine resistance marker protein, putative	1.81456	0.834797	1.12012
aPFL1430c_0	aPFL1430c_0::PFL1430c::hypothetical protein	1.01442	0.993549	0.0299889
aPFF0275c_2	aPFF0275c_2::PFF0275c::nucleoside diphosphate kinase, putative	0.646895	1.00003	-0.628438
aPF14_0714_0	aPF14_0714_0::PF14_0714::hypothetical protein, conserved	1.64775	0.98383	0.744018
aMAL13P1.258_1	aMAL13P1.258_1::MAL13P1.258::hypothetical protein	1.18665	1.2387	-0.061926
aPF11_0131_0	aPF11_0131_0::PF11_0131::hypothetical protein	1.3616		#DIV/0!
aMAL7P1.229_1	aMAL7P1.229_1::MAL7P1.229::	3.25346	0.545372	2.57666
aPF14_0035_2	aPF14_0035_2::PF14_0035::hypothetical protein			#DIV/0!
aPF14_0715_0	aPF14_0715_0::PF14_0715::hypothetical protein	1.45517	1.5184	-0.0613621
aPF13_0020_1	aPF13_0020_1::PF13_0020::hypothetical protein	1.16767	1.05727	0.143289
aPF14_0266_0	aPF14_0266_0::PF14_0266::hypothetical protein	0.934404	0.871516	0.10052
aPFI0500w_1	aPFI0500w_1::PFI0500w::hypothetical protein	0.51399	0.916873	-0.834982
aPFC0430w_1	aPFC0430w_1::PFC0430w::hypothetical protein	0.364811	0.575611	-0.657945
achr11tRNALeu1_0	achr11tRNALeu1_0::chr11-tRNA-Leu-1::(tRNA) tRNA-Leu			#DIV/0!
aPFB0455w_0	aPFB0455w_0::PFB0455w::ribosomal L37ae protein, putative	0.867951	1.09074	-0.329627
aMAL13P1.28_1	aMAL13P1.28_1::MAL13P1.28::hypothetical protein	0.821841	0.556172	0.56333
aPFE1510c_1	aPFE1510c_1::PFE1510c::Phosphoenolpyruvate/phosphate translocator precursor, putative	1.50535	1.48816	0.0165682
aMAL13P1.308_0	aMAL13P1.308_0::MAL13P1.308::hypothetical protein, conserved	2.80864	0.637168	2.14013
aPFL1930w_4	aPFL1930w_4::PFL1930w::hypothetical protein	1.69929	1.19334	0.509924
aPF14_0506_0	aPF14_0506_0::PF14_0506::hypothetical protein	1.09443	1.14798	-0.0689166
aMAL13P1.92_0	aMAL13P1.92_0::MAL13P1.92::40S ribosomal protein S15, putative	1.23819	1.32725	-0.100214
aPF11_0330_0	aPF11_0330_0::PF11_0330::hypothetical protein		1.0983	#NUM!
aPF13_0010_1	aPF13_0010_1::PF13_0010::Gbph2	0.730978	1.47197	-1.00984
aPFI1750c_0	aPFI1750c_0::PFI1750c::hypothetical protein	0.273947	0.928753	-1.7614
aMAL8P1.102_1	aMAL8P1.102_1::MAL8P1.102::hypothetical protein	1.60842	1.06699	0.592106
aPF07_0096_0	aPF07_0096_0::PF07_0096::hypothetical protein	0.754033		#DIV/0!
aMAL13P1.348_0	aMAL13P1.348_0::MAL13P1.348::hypothetical protein	1.79693	1.96226	-0.126982
aMAL7P1.115_1	aMAL7P1.115_1::MAL7P1.115::hypothetical protein	2.20921	1.5724	0.490561
aPFB0745w_1	aPFB0745w_1::PFB0745w::hypothetical protein	0.90728	1.12206	-0.306533
aMAL13P1.295_3	aMAL13P1.295_3::MAL13P1.295::hypothetical protein	0.987295	1.02379	-0.0523642
aPFL2540w_0	aPFL2540w_0::PFL2540w::hypothetical protein	1.3833	0.644727	1.10135
aPF07_0035_1	aPF07_0035_1::PF07_0035::cg1 protein	1.65182	1.25922	0.391531
aMAL7P1.124_0	aMAL7P1.124_0::MAL7P1.124::hypothetical protein	0.892362	0.97195	-0.123253
aPFL1295w_1	aPFL1295w_1::PFL1295w::hypothetical protein	1.25446	1.31213	-0.0648466
aPFL0980w_1	aPFL0980w_1::PFL0980w::hypothetical protein	1.00899	0.829398	0.282781
aPFC0965w_2	aPFC0965w_2::PFC0965w::hypothetical protein	0.503141	0.822918	-0.709787
aPFL1720w_0	aPFL1720w_0::PFL1720w::Serine hydroxymethyltransferase	0.945253	1.39097	-0.557318
aMAL7P1.207_3	aMAL7P1.207_3::MAL7P1.207::	1.66809	1.14474	0.543179
aPF13_0165_1	aPF13_0165_1::PF13_0165::hypothetical protein	0.345824	0.713844	-1.04557
aPFF0325c_0	aPFF0325c_0::PFF0325c::hypothetical protein, expressed	0.231906	0.900674	-1.95747
achr13MALr.2_0	achr13MALr.2_0::chr13-MALr.2::(trna) anticodon			#DIV/0!
aMAL13P1.312_0	aMAL13P1.312_0::MAL13P1.312::hypothetical protein	1.30193	3.8878	-1.57831
aPF13_0031_1	aPF13_0031_1::PF13_0031::hypothetical protein	1.05103	0.937392	0.165086
aPFI0235w_1	aPFI0235w_1::PFI0235w::replication factor A-related protein, putative	0.70521	1.95794	-1.47321
aPF11_0127_2	aPF11_0127_2::PF11_0127::hypothetical protein	1.98408	1.06375	0.899319
aPFF0710w_0	aPFF0710w_0::PFF0710w::hypothetical protein, conserved	1.76167	0.997869	0.820021
aPFI0190w_0	aPFI0190w_0::PFI0190w::ribosomal protein L32, putative	0.675375	1.32833	-0.975856
aPFC0125w_0	aPFC0125w_0::PFC0125w::ABC transporter, putative	0.528908	0.926593	-0.808919
aPFC0320w_1	aPFC0320w_1::PFC0320w::hypothetical protein	1.35617		#DIV/0!
aMAL13P1.79_1	aMAL13P1.79_1::MAL13P1.79::hypothetical protein	0.702498	1.03999	-0.565999
aMAL8P1.113_4	aMAL8P1.113_4::MAL8P1.113::hypothetical protein	0.672662	1.83807	-1.45023
aPFF1020c_0	aPFF1020c_0::PFF1020c::hypothetical protein, conserved	2.6364	1.25274	1.07349
aPFC1045c_1	aPFC1045c_1::PFC1045c::hypothetical protein	2.33804	0.512974	2.18834
aPFF1565c_0	aPFF1565c_0::PFF1565c::RIFIN			#DIV/0!
aPF14_0531_1	aPF14_0531_1::PF14_0531::hypothetical protein	1.78472	1.26138	0.500704
aPFA0310c_0	aPFA0310c_0::PFA0310c::calcium-transporting ATPase	1.44568	0.947112	0.610143
aMAL13P1.73_1	aMAL13P1.73_1::MAL13P1.73::hypothetical protein	0.690293	1.2117	-0.811751
aPF11_0291_1	aPF11_0291_1::PF11_0291::hypothetical protein	0.839472	0.818598	0.036326
aMAL13P1.45_0	aMAL13P1.45_0::MAL13P1.45::hypothetical protein, conserved	0.987295	1.07994	-0.129405
aPFL2015w_0	aPFL2015w_0::PFL2015w::hypothetical protein	0.73369	1.04215	-0.506316
aPFB0615c_0	aPFB0615c_0::PFB0615c::hypothetical protein			#DIV/0!
aPF10_0333_1	aPF10_0333_1::PF10_0333::hypothetical protein			#DIV/0!
aPF14_0555_0	aPF14_0555_0::PF14_0555::hypothetical protein	1.14054	1.41797	-0.314105
aPF14_0260_0	aPF14_0260_0::PF14_0260::hypothetical protein	2.23497	0.610169	1.87298
aPFL0130c_1	aPFL0130c_1::PFL0130c::hypothetical protein, conserved	0.82591	0.78836	0.0671302
aPF11_0164_0	aPF11_0164_0::PF11_0164::peptidyl-prolyl cis-trans isomerase	0.980514	1.5562	-0.666418
aPF13_0235_5	aPF13_0235_5::PF13_0235::hypothetical protein		0.833718	#NUM!
aPFL1875w_0	aPFL1875w_0::PFL1875w::hypothetical protein	0.617059	1.15446	-0.903739
aMAL8P1.13_1	aMAL8P1.13_1::MAL8P1.13::integral membrane protein	4.70186	1.31969	1.83303
aPFF1300w_0	aPFF1300w_0::PFF1300w::pyruvate kinase, putative	0.777088	1.60156	-1.04333
aMAL7P1.119_1	aMAL7P1.119_1::MAL7P1.119::hypothetical protein	2.77609	1.06051	1.3883
aPF10_0359_0	aPF10_0359_0::PF10_0359::hypothetical protein	0.789293	0.904994	-0.197347
aPFB0655c_0	aPFB0655c_0::PFB0655c::hypothetical protein	0.396003	0.772161	-0.96339
aPFE1150w_2	aPFE1150w_2::PFE1150w::multidrug resistance protein	1.15682	1.19982	-0.0526567
aPF11_0375_1	aPF11_0375_1::PF11_0375::hypothetical protein	1.75353	0.920113	0.930381
aPF13_0310_0	aPF13_0310_0::PF13_0310::hypothetical protein	0.348537		#DIV/0!
aPFE0415w_0	aPFE0415w_0::PFE0415w::transcription factor iib, putative	0.691649	1.2009	-0.796003
aPF11_0348_0	aPF11_0348_0::PF11_0348::hypothetical protein	1.29921	1.03567	0.327079
aPF10_0220_0	aPF10_0220_0::PF10_0220::hypothetical protein		0.854237	#NUM!
aPF14_0217_1	aPF14_0217_1::PF14_0217::hypothetical protein	0.630621	0.926593	-0.555162
aPF13_0058_0	aPF13_0058_0::PF13_0058::hypothetical protein	1.93526	0.524853	1.88254
aPFA0130c_0	aPFA0130c_0::PFA0130c::Serine/Threonine protein kinase, putative	0.545182	0.357462	0.608949
aMAL13P1.164_0	aMAL13P1.164_0::MAL13P1.164::elongation factor tu, putative	1.17309	1.44281	-0.298563
aPF10_0114_1	aPF10_0114_1::PF10_0114::DNA repair protein RAD23, putative	1.31006	0.79376	0.722863
aMAL8P1.98_0	aMAL8P1.98_0::MAL8P1.98::hypothetical protein	1.07002	0.801319	0.417191
aPF10_0023_0	aPF10_0023_0::PF10_0023::hypothetical protein	0.618415	0.349902	0.821624
aPFE0040c_1	aPFE0040c_1::PFE0040c::Mature parasite-infected erythrocyte surface antigen (MESA) or PfEMP2	0.619772	0.302385	1.03535
aPF10_0040_0	aPF10_0040_0::PF10_0040::hypothetical protein	0.431263	1.04647	-1.27889
aPF10_0080_0	aPF10_0080_0::PF10_0080::endonuclease, putative	1.60435	1.5076	0.0897355
aPF14_0359_0	aPF14_0359_0::PF14_0359::hypothetical protein, conserved	0.398715	1.32725	-1.73501
aPF14_0568_0	aPF14_0568_0::PF14_0568::hypothetical protein	0.64147	0.98599	-0.62019
aPFB0195c_1	aPFB0195c_1::PFB0195c::hypothetical protein	0.344468	1.00975	-1.55155
aMAL7P1.19_3	aMAL7P1.19_3::MAL7P1.19::hypothetical protein	0.443469	0.839117	-0.92004
aPF13_0161_1	aPF13_0161_1::PF13_0161::hypothetical protein	1.18258	0.632848	0.902012
aPF14_0281_1	aPF14_0281_1::PF14_0281::aspartyl protease, putative	0.88965	0.892035	-0.00386143
aPF14_0402_1	aPF14_0402_1::PF14_0402::hypothetical protein	0.920842	0.716004	0.362987
aPFA0705c_0	aPFA0705c_0::PFA0705c::STEVOR pseudogene			#DIV/0!
aPFC1015c_2	aPFC1015c_2::PFC1015c::hypothetical protein	1.47416	1.06699	0.466353
aPF10_0125_1	aPF10_0125_1::PF10_0125::hypothetical protein	0.581799	1.45361	-1.32104
aPFA0370w_0	aPFA0370w_0::PFA0370w::hypothetical protein	1.65318	2.28624	-0.467739
aPF14_0283_0	aPF14_0283_0::PF14_0283::hypothetical protein		0.919033	#NUM!
aMAL8P1.113_7	aMAL8P1.113_7::MAL8P1.113::hypothetical protein		1.67283	#NUM!
aPFC0416w_0	aPFC0416w_0::PFC0416w::hypothetical protein	1.2531	1.27326	-0.0230145
aPF07_0038_0	aPF07_0038_0::PF07_0038::Cg7	1.15004	1.42769	-0.312002
aPFE0500c_2	aPFE0500c_2::PFE0500c::hypothetical protein	1.1541	1.17822	-0.0298355
aPFL0120c_0	aPFL0120c_0::PFL0120c::cyclophilin, putative	1.16631	0.966551	0.271033
aPF08_0102_0	aPF08_0102_0::PF08_0102::asparagine-rich antigen Pfa55-14	0.425839	0.849917	-0.997015
aMAL13P1.43_0	aMAL13P1.43_0::MAL13P1.43::hypothetical protein	0.344468	0.77756	-1.17458
aMAL7P1.76_1	aMAL7P1.76_1::MAL7P1.76::hypothetical protein	0.515346	0.524853	-0.0263725
aPF14_0767_0	aPF14_0767_0::PF14_0767::stevor, putative	0.96424	1.42769	-0.566216
aPF14_0736_1	aPF14_0736_1::PF14_0736::hypothetical protein	1.3738	1.6156	-0.233892
aPF14_0341_0	aPF14_0341_0::PF14_0341::glucose-6-phosphate isomerase	0.615703	1.08102	-0.812093
aPF11_0469_1	aPF11_0469_1::PF11_0469::hypothetical protein	0.611634	0.828318	-0.437515
aPFC0520w_0	aPFC0520w_0::PFC0520w::26S proteasome regulatory subunit S14, putative	2.00985	1.56052	0.36506
aMAL13P1.295_0	aMAL13P1.295_0::MAL13P1.295::hypothetical protein	0.706567	0.908234	-0.362238
aPFD0487c_1	aPFD0487c_1::PFD0487c::	1.87694	1.2495	0.58704
aMAL7P1.77_0	aMAL7P1.77_0::MAL7P1.77::hypothetical protein	1.4267	1.49896	-0.0712884
aMAL8P1.72_0	aMAL8P1.72_0::MAL8P1.72::high mobility group protein, putative	1.80236	1.88558	-0.065128
aPF13_0217_0	aPF13_0217_0::PF13_0217::hypothetical protein	1.56909	1.82295	-0.216342
aPF14_0181_0	aPF14_0181_0::PF14_0181::calmodulin, putative	0.995432	0.754882	0.399072
aPFI0415c_0	aPFI0415c_0::PFI0415c::ribosomal RNA methyltransferase, putative	0.516702	0.871516	-0.754193
aPFE0230w_0	aPFE0230w_0::PFE0230w::hypothetical protein	0.962884	0.908234	0.0842976
aPF11_0049_2	aPF11_0049_2::PF11_0049::hypothetical protein, conserved	1.405	0.814279	0.786972
aPF11_0509_0	aPF11_0509_0::PF11_0509::ring-infected erythrocyte surface antigen, putative	2.75439	0.143633	4.26128
aPF11_0436_0	aPF11_0436_0::PF11_0436::hypothetical protein	1.306	1.34345	-0.0407943
aPFB0805c_0	aPFB0805c_0::PFB0805c::clathrin coat assembly protein, putative	2.1414	0.811039	1.40071
aPFE0980c_2	aPFE0980c_2::PFE0980c::hypothetical protein	0.763526	0.958991	-0.32884
aPFD1020c_0	aPFD1020c_0::PFD1020c::rifin			#DIV/0!
aPF14_0729_0	aPF14_0729_0::PF14_0729::hypothetical protein			#DIV/0!
aMAL13P1.262_2	aMAL13P1.262_2::MAL13P1.262::hypothetical protein	1.0646	0.964391	0.142617
aPF11_0392_0	aPF11_0392_0::PF11_0392::hypothetical protein	2.7449	1.43741	0.933283
aPF14_0535_0	aPF14_0535_0::PF14_0535::hypothetical protein	1.10121	0.916873	0.2643
aPFF1595c_3	aPFF1595c_3::PFF1595c::erythrocyte membrane protein 1 (PfEMP1)	0.527552	0.299145	0.818469
aPF10_0140_1	aPF10_0140_1::PF10_0140::hypothetical protein	0.914061	1.50976	-0.723959
aPF10_0132_2	aPF10_0132_2::PF10_0132::phospholipase C-like, putative	1.20699	0.962231	0.326964
aMAL13P1.206_1	aMAL13P1.206_1::MAL13P1.206::phosphate transporter, putative	1.32905	0.569131	1.22356
aPF10_0183_3	aPF10_0183_3::PF10_0183::hypothetical protein	1.35482	0.820758	0.72307
aMAL13P1.301_0	aMAL13P1.301_0::MAL13P1.301::guanylyl cyclase		1.03783	#NUM!
aPFD1070w_0	aPFD1070w_0::PFD1070w::eukaryotic initiation factor	0.64147	0.850997	-0.407771
aPFI0660c_1	aPFI0660c_1::PFI0660c::protease, putative	1.28294	1.28513	-0.00246513
aPF11_0304_2	aPF11_0304_2::PF11_0304::hypothetical protein	2.42891	1.00543	1.2725
aPF10_0156_1	aPF10_0156_1::PF10_0156::hypothetical protein	1.87559	0.701964	1.41787
aMAL7P1.87_1	aMAL7P1.87_1::MAL7P1.87::hypothetical protein	1.76438	1.86183	-0.0775543
aPF11_0203_0	aPF11_0203_0::PF11_0203::hypothetical protein	0.638758	0.98923	-0.631036
aPF13_0036_0	aPF13_0036_0::PF13_0036::DNAJ protein, putative	1.13241	1.08534	0.061237
aPFD0540c_1	aPFD0540c_1::PFD0540c::hypothetical protein	0.960171	0.841277	0.190711
aPFF1470c_1	aPFF1470c_1::PFF1470c::DNA polymerase epsilon, catalytic subunit a, putative	1.03747	1.27326	-0.295448
aMAL13P1.301_1	aMAL13P1.301_1::MAL13P1.301::guanylyl cyclase	0.946609		#DIV/0!
aPFB0235w_0	aPFB0235w_0::PFB0235w::hypothetical protein	1.44026	0.622048	1.21123
aPFI0410c_2	aPFI0410c_2::PFI0410c::hypothetical protein	0.812348	0.771081	0.0752164
aPFI0010c_0	aPFI0010c_0::PFI0010c::rifin	1.0212		#DIV/0!
aPFI0695c_1	aPFI0695c_1::PFI0695c::phospholipid or glycerol acyltransferase, putative	1.25175	0.549692	1.18725
aPFD0872w_5	aPFD0872w_5::PFD0872w::	1.17309	1.513	-0.3671
aPF14_0453_0	aPF14_0453_0::PF14_0453::hypothetical protein	1.94747	1.36181	0.516072
aMAL8P1.150_1	aMAL8P1.150_1::MAL8P1.150::hypothetical protein	1.76438	0.913633	0.949476
aPFI0240c_2	aPFI0240c_2::PFI0240c::E1-E2_ATPase/hydrolase, putative	0.66995	1.42121	-1.08499
aPF10_0262_2	aPF10_0262_2::PF10_0262::hypothetical protein	1.18258	0.521613	1.18089
aPFF0245w_0	aPFF0245w_0::PFF0245w::50S ribosomal subunit L24, putative	0.550607	1.59724	-1.53649
aPF11_0197_1	aPF11_0197_1::PF11_0197::hypothetical protein	1.44975	1.5508	-0.0972094
aPF10_0219_0	aPF10_0219_0::PF10_0219::hypothetical protein	0.573662	0.709524	-0.306651
aPF08_0074_0	aPF08_0074_0::PF08_0074::hypothetical protein, conserved	0.276659	1.18146	-2.09439
aPFD0200c_0	aPFD0200c_0::PFD0200c::hypothetical protein	0.876088	0.857476	0.0309796
aPF14_0291_0	aPF14_0291_0::PF14_0291::hypothetical protein	0.638758	0.509734	0.325525
aPFC0560c_1	aPFC0560c_1::PFC0560c::hypothetical protein	0.920842	0.761361	0.274373
aPF13_0232_0	aPF13_0232_0::PF13_0232::Casein kinase II regulatory subunit, putative	0.90728	1.30349	-0.522763
aPFB0665w_2	aPFB0665w_2::PFB0665w::Ser/Thr protein kinase, putative	0.880157	0.257027	1.77584
aPFE0635c_1	aPFE0635c_1::PFE0635c::hypothetical protein	0.686224	1.05727	-0.623587
aPFB0315w_0	aPFB0315w_0::PFB0315w::41 kDa antigen	1.58944		#DIV/0!
aMAL7P1.67_0	aMAL7P1.67_0::MAL7P1.67::hypothetical protein	1.76574	1.11342	0.66527
aMAL13P1.175_0	aMAL13P1.175_0::MAL13P1.175::MSP7 fragment, pseudogene	1.95018	1.16634	0.741617
aPFE1615c_0	aPFE1615c_0::PFE1615c::hypothetical protein	0.500428	0.272146	0.878781
aPFA0495c_0	aPFA0495c_0::PFA0495c::selenocysteine-specific elongation factor selB homologue, putative	0.992719	1.53784	-0.631449
aPFL1295w_0	aPFL1295w_0::PFL1295w::hypothetical protein	1.42263	1.1631	0.290581
aPFF0265c_0	aPFF0265c_0::PFF0265c::calcium-binding protein, putative	1.61656	1.9493	-0.27003
aPF11_0442_1	aPF11_0442_1::PF11_0442::hypothetical protein	1.51756	0.511894	1.56784
aPFF1440w_0	aPFF1440w_0::PFF1440w::SET-domain protein, putative	0.892362	1.25058	-0.486891
aPF14_0263_0	aPF14_0263_0::PF14_0263::hypothetical protein		1.69659	#NUM!
aPFE0610c_0	aPFE0610c_0::PFE0610c::CDK-activating kinase assembly factor, putative	0.916774	1.06267	-0.213051
aPF14_0529_0	aPF14_0529_0::PF14_0529::gamma-adaptin, putative	0.851677	0.936312	-0.136683
aPF11_0089_1	aPF11_0089_1::PF11_0089::hypothetical protein			#DIV/0!
aMAL8P1.132_1	aMAL8P1.132_1::MAL8P1.132::hypothetical protein	0.790649	0.870436	-0.138699
aPFI1230c_0	aPFI1230c_0::PFI1230c::hypothetical protein	0.383797	0.753802	-0.973841
aMAL7P1.31_0	aMAL7P1.31_0::MAL7P1.31::hypothetical protein	0.455674	0.79484	-0.80266
aPF11_0390_1	aPF11_0390_1::PF11_0390::reticulocyte binding protein, putative	0.557388	1.22142	-1.1318
aPF13_0273_3	aPF13_0273_3::PF13_0273::hypothetical protein, conserved	0.486866	0.774321	-0.669405
aPFL2435w_0	aPFL2435w_0::PFL2435w::hypothetical protein	1.64233	2.0411	-0.313603
aPFA0675w_1	aPFA0675w_1::PFA0675w::P. falciparum RESA-like protein with DnaJ domain			#DIV/0!
aPFC0490w_0	aPFC0490w_0::PFC0490w::hypothetical protein	0.805567	1.26462	-0.650622
aPF14_0147_0	aPF14_0147_0::PF14_0147::ATP-dependent protease, putative	0.570949	0.855316	-0.583096
aPFC0875w_1	aPFC0875w_1::PFC0875w::hypothetical protein	0.570949	0.491375	0.216538
aPFL1435c_1	aPFL1435c_1::PFL1435c::myosin d	1.35482	0.759201	0.835544
aPF11_0067_0	aPF11_0067_0::PF11_0067::hypothetical protein	0.414989	0.538893	-0.376924
aPFE0365c_0	aPFE0365c_0::PFE0365c::hypothetical protein	2.81135	0.704124	1.99736
aPFL1735c_1	aPFL1735c_1::PFL1735c::hypothetical protein	0.372948	0.896354	-1.2651
aPFD0255w_0	aPFD0255w_0::PFD0255w::Plasmodium yoelii blood stage membrane protein ag-1	1.93526	0.798079	1.27792
aPFC0100c_0	aPFC0100c_0::PFC0100c::regulatory protein, putative	0.558744	0.838037	-0.584828
aPF14_0307_0	aPF14_0307_0::PF14_0307::hypothetical protein, conserved	0.473305		#DIV/0!
aMAL8P1.106_0	aMAL8P1.106_0::MAL8P1.106::hypothetical protein	3.14226	1.11126	1.4996
aPFI1130c_0	aPFI1130c_0::PFI1130c::DNA-directed RNA polymerase II, putative	1.00357	0.923353	0.120185
aPF14_0047_1	aPF14_0047_1::PF14_0047::hypothetical protein	1.34804	0.77972	0.789831
aPF14_0497_1	aPF14_0497_1::PF14_0497::hypothetical protein	1.43619	0.909314	0.659395
aPFA0180w_1	aPFA0180w_1::PFA0180w::hypothetical protein	1.31278	1.01623	0.369397
aPF10_0030_1	aPF10_0030_1::PF10_0030::hypothetical protein	1.0334	1.44605	-0.484709
aPFF1195c_0	aPFF1195c_0::PFF1195c::hypothetical protein, conserved	1.74268	0.807799	1.10924
aPFF1065c_1	aPFF1065c_1::PFF1065c::hypothetical protein	1.22327	1.07887	0.181227
aPF14_0404_3	aPF14_0404_3::PF14_0404::hypothetical protein			#DIV/0!
aPFE1320w_2	aPFE1320w_2::PFE1320w::hypothetical protein	0.396003		#DIV/0!
aMAL13P1.52_1	aMAL13P1.52_1::MAL13P1.52::hypothetical protein	0.565525	0.823998	-0.543051
aPFB0545c_0	aPFB0545c_0::PFB0545c::ribosomal protein L7/L12, putative	1.1541	1.11342	0.0517711
aPFD0285c_3	aPFD0285c_3::PFD0285c::amino acid decarboxylase, putative	0.527552	1.03999	-0.979181
aPF14_0099_0	aPF14_0099_0::PF14_0099::hypothetical protein, conserved		1.49248	#NUM!
aPFD0225w_2	aPFD0225w_2::PFD0225w::hypothetical protein	1.36838	1.10262	0.311528
aMAL8P1.60_0	aMAL8P1.60_0::MAL8P1.60::hypothetical protein			#DIV/0!
aPFF1440w_7	aPFF1440w_7::PFF1440w::SET-domain protein, putative	0.522127	1.17606	-1.17149
aPF14_0258_0	aPF14_0258_0::PF14_0258::hypothetical protein	2.5252	1.60696	0.652063
aPFL0465c_1	aPFL0465c_1::PFL0465c::Zinc finger transcription factor (krox1)	0.709279	0.98923	-0.479952
aPFL1470c_0	aPFL1470c_0::PFL1470c::hypothetical protein		0.830478	#NUM!
aPFF0280w_0	aPFF0280w_0::PFF0280w::hypothetical protein,conserved	1.11206	0.569131	0.966405
aPFD0250c_1	aPFD0250c_1::PFD0250c::hypothetical protein	1.15546	1.15338	0.00259819
aPFI0630w_0	aPFI0630w_0::PFI0630w::26S proteasome regulatory subunit, putative	1.30871	1.20954	0.113687
aPFC0765c_0	aPFC0765c_0::PFC0765c::hypothetical protein	0.699786	1.17282	-0.744997
aPF14_0649_2	aPF14_0649_2::PF14_0649::hypothetical protein	1.86745	1.38017	0.436225
aPFL2255w_0	aPFL2255w_0::PFL2255w::hypothetical protein	1.92712	1.48708	0.373962
aMAL8P1.218_0	aMAL8P1.218_0::MAL8P1.218::			#DIV/0!
aPF13_0121_1	aPF13_0121_1::PF13_0121::dihydrolipoamide succinyltransferase, putative	0.869307	1.37693	-0.663517
aPFD0230c_0	aPFD0230c_0::PFD0230c::protease, putative	1.69386	0.805639	1.07211
aMAL7P1.43_0	aMAL7P1.43_0::MAL7P1.43::RIF pseudogene	1.37787		#DIV/0!
aPF07_0130_0	aPF07_0130_0::PF07_0130::stevor	1.18665	1.30133	-0.133094
aPF14_0140_1	aPF14_0140_1::PF14_0140::hypothetical protein	1.05239	0.752722	0.483482
atRNA_RNAGly2_0	atRNA_RNAGly2_0::tRNA_RNA-Gly2::	3.10835	1.05403	1.56024
aPF11_0440_0	aPF11_0440_0::PF11_0440::hypothetical protein	1.07002	1.2333	-0.204881
aPF11_0240_6	aPF11_0240_6::PF11_0240::dynein heavy chain, putative			#DIV/0!
aPF11_0309_0	aPF11_0309_0::PF11_0309::hypothetical protein	1.79557	1.56052	0.202418
aPF13_0242_0	aPF13_0242_0::PF13_0242::isocitrate dehydrogenase (NADP), mitochondrial precursor	1.04968	1.31645	-0.326708
aPFL1960w_0	aPFL1960w_0::PFL1960w::erythrocyte membrane protein 1 (PfEMP1)	1.29786	1.07131	0.276763
aPFL1050w_1	aPFL1050w_1::PFL1050w::hypothetical protein	1.24497	0.916873	0.441314
aPFD1115c_0	aPFD1115c_0::PFD1115c::hypothetical protein	1.10121	0.807799	0.447026
aPFB0680w_1	aPFB0680w_1::PFB0680w::hypothetical protein	2.95917	1.1415	1.37426
aPF11_0450_0	aPF11_0450_0::PF11_0450::hypothetical protein			#DIV/0!
aPFD0985w_0	aPFD0985w_0::PFD0985w::hypothetical protein	1.19343	0.430898	1.4697
aPF11_0070_0	aPF11_0070_0::PF11_0070::hypothetical protein		0.500015	#NUM!
aPFA0330w_0	aPFA0330w_0::PFA0330w::pfAARP2 protein	0.244111		#DIV/0!
aPF07_0087_0	aPF07_0087_0::PF07_0087::hypothetical protein	1.82677	2.40612	-0.397415
aPFF1060w_0	aPFF1060w_0::PFF1060w::hypothetical protein	0.499072	1.25598	-1.33149
aPFL0305c_0	aPFL0305c_0::PFL0305c::hypothetical protein	1.10799	1.57996	-0.511937
aPF11_0290_0	aPF11_0290_0::PF11_0290::hypothetical protein	1.78201	0.645807	1.46433
aPF14_0458_0	aPF14_0458_0::PF14_0458::hypothetical protein	1.13512		#DIV/0!
aMAL7P1.215_0	aMAL7P1.215_0::MAL7P1.215::		1.04107	#NUM!
aPF13_0072_0	aPF13_0072_0::PF13_0072::hypothetical protein	2.38144	0.861796	1.46642
aPF11_0313_0	aPF11_0313_0::PF11_0313::ribosomal phosphoprotein P0	0.657744	1.01623	-0.627625
aPF13_0121_0	aPF13_0121_0::PF13_0121::dihydrolipoamide succinyltransferase, putative	1.00357	1.02919	-0.0363665
aMAL7P1.144_1	aMAL7P1.144_1::MAL7P1.144::hypothetical protein, conserved	0.288865	0.278626	0.0520669
aPFC0340w_0	aPFC0340w_0::PFC0340w::DNA polymerase delta small subunit, putative	0.461099	1.24194	-1.42944
aPF07_0048_0	aPF07_0048_0::PF07_0048::erythrocyte membrane protein 1 (PfEMP1)	0.499072		#DIV/0!
aPFD0170c_0	aPFD0170c_0::PFD0170c::hypothetical protein	1.48094	1.69011	-0.190605
aMAL8P1.149_1	aMAL8P1.149_1::MAL8P1.149::hypothetical protein	1.8349	0.831558	1.14182
aPFE0485w_1	aPFE0485w_1::PFE0485w::phosphatidylinositol 4-kinase	1.0863	0.799159	0.442861
aPF10_0285_0	aPF10_0285_0::PF10_0285::hypothetical protein	0.181727	0.465456	-1.35687
aPFL0115w_1	aPFL0115w_1::PFL0115w::hypothetical protein	1.04154	0.964391	0.111031
aPF14_0414_2	aPF14_0414_2::PF14_0414::hypothetical protein, conserved	1.74133	1.0983	0.66491
aPF13_0041_1	aPF13_0041_1::PF13_0041::hypothetical protein	2.02477	0.960071	1.07654
aPF13_0258_2	aPF13_0258_2::PF13_0258::sexual stage-specific protein kinase	1.21649	0.806719	0.592584
aPFL1190c_0	aPFL1190c_0::PFL1190c::hypothetical protein	0.920842	0.858556	0.101041
aPF10_0374_5	aPF10_0374_5::PF10_0374::gene 11-1 protein precursor		1.40177	#NUM!
aPFF0740c_1	aPFF0740c_1::PFF0740c::hypothetical protein	1.72641	1.38881	0.313926
aPFL1055c_1	aPFL1055c_1::PFL1055c::hypothetical protein	0.659101	0.344502	0.935984
aPFD0985w_4	aPFD0985w_4::PFD0985w::hypothetical protein	0.382441	0.448177	-0.228832
aPFI0990c_0	aPFI0990c_0::PFI0990c::hypothetical protein	0.863883	1.2603	-0.544855
aPFD0615c_3	aPFD0615c_3::PFD0615c::erythrocyte membrane protein 1 (PfEMP1)	1.57723		#DIV/0!
aMAL13P1.57_0	aMAL13P1.57_0::MAL13P1.57::hypothetical protein	1.49586	0.850997	0.81375
aPF08_0060_2	aPF08_0060_2::PF08_0060::asparagine-rich antigen	1.85253	0.767841	1.27062
aPFE1120w_13	aPFE1120w_13::PFE1120w::hypothetical protein	2.69472	1.9223	0.487299
aPFA0340w_1	aPFA0340w_1::PFA0340w::hypothetical protein	1.64368	1.43093	0.199982
aPF10_0372_0	aPF10_0372_0::PF10_0372::hypothetical protein	1.35617	1.64368	-0.277384
aPFA0725w_2	aPFA0725w_2::PFA0725w::hypothetical protein	0.419058	1.18362	-1.49798
aPF10_0286_1	aPF10_0286_1::PF10_0286::hypothetical protein	0.46788	0.497855	-0.0895859
aPFF0385c_1	aPFF0385c_1::PFF0385c::hypothetical protein	0.684868	1.56268	-1.19013
aPFF0350w_0	aPFF0350w_0::PFF0350w::MYND finger protein, putative		1.07239	#NUM!
aMAL13P1.29_0	aMAL13P1.29_0::MAL13P1.29::hypothetical protein	3.3606	1.2387	1.4399
aMAL8P1.113_8	aMAL8P1.113_8::MAL8P1.113::hypothetical protein	1.01306	1.96442	-0.955381
aPFI0410c_3	aPFI0410c_3::PFI0410c::hypothetical protein	0.884225	0.922273	-0.0607796
aPF13_0033_1	aPF13_0033_1::PF13_0033::26S proteasome regulatory subunit, putative	1.13783	1.594	-0.486366
aPF10_0272_0	aPF10_0272_0::PF10_0272::ribosomal protein L3, putative	0.739115	1.25382	-0.762455
aPFF1510w_1	aPFF1510w_1::PFF1510w::hypothetical protein, conserved in Plasmodium falciparum	0.35803	1.97306	-2.46228
aPFL1645w_1	aPFL1645w_1::PFL1645w::hypothetical protein	1.33448	0.900674	0.567195
aPF14_0647_0	aPF14_0647_0::PF14_0647::hypothetical protein	1.65453	0.949272	0.801531
aPF13_0125_0	aPF13_0125_0::PF13_0125::hypothetical protein	1.88644	0.496775	1.925
aPF11_0149_0	aPF11_0149_0::PF11_0149::hypothetical protein	0.880157	0.650127	0.437039
aMAL7P1.57_0	aMAL7P1.57_0::MAL7P1.57::rifin	0.579086	0.79052	-0.449023
aPFE0435c_0	aPFE0435c_0::PFE0435c::single-strand binding protein, putative	1.04154	0.836957	0.315495
aPF11_0482_0	aPF11_0482_0::PF11_0482::hypothetical protein	0.68758	1.33265	-0.9547
aPF07_0102_0	aPF07_0102_0::PF07_0102::hypothetical protein	0.946609		#DIV/0!
aPFI1135c_0	aPFI1135c_0::PFI1135c::hypothetical protein			#DIV/0!
aPFI0175w_0	aPFI0175w_0::PFI0175w::hypothetical protein	0.674018	0.577771	0.222291
aPFL1550w_1	aPFL1550w_1::PFL1550w::lipoamide dehydrogenase	1.69657	0.628528	1.43258
aPFB0315w_2	aPFB0315w_2::PFB0315w::41 kDa antigen	2.14004	0.841277	1.34699
aPFI0585c_2	aPFI0585c_2::PFI0585c::hypothetical protein	1.01713	1.40393	-0.464965
aPF14_0334_3	aPF14_0334_3::PF14_0334::NAD(P)H-dependent glutamate synthase, putative	0.653676	0.894194	-0.452013
aPF14_0216_0	aPF14_0216_0::PF14_0216::hypothetical protein	2.23226	1.6642	0.423682
aPF07_0086_3	aPF07_0086_3::PF07_0086::hypothetical protein	0.842184	1.42445	-0.758195
aPF11_0242_2	aPF11_0242_2::PF11_0242::asparagine-rich protein	1.04968	0.850997	0.302722
aPF14_0419_3	aPF14_0419_3::PF14_0419::hypothetical protein		0.880155	#NUM!
aMAL13P1.348_1	aMAL13P1.348_1::MAL13P1.348::hypothetical protein	1.45111	1.20198	0.271742
aPF10_0232_1	aPF10_0232_1::PF10_0232::hypothetical protein	0.926267	1.00867	-0.122952
aPFL1075w_1	aPFL1075w_1::PFL1075w::hypothetical protein	1.31684	1.56268	-0.246937
aPFL1290w_1	aPFL1290w_1::PFL1290w::hypothetical protein	0.64147	0.58101	0.142818
aPFF0470w_0	aPFF0470w_0::PFF0470w::hypothetical protein		0.946032	#NUM!
aPFF0655c_0	aPFF0655c_0::PFF0655c::adapter-related protein, putative	1.14325	1.04215	0.133588
aPFL0710w_0	aPFL0710w_0::PFL0710w::hypothetical protein	1.76438	1.32401	0.414246
aMAL13P1.256_0	aMAL13P1.256_0::MAL13P1.256::phosphatidylinositol transfer protein, putative	0.947966	0.78944	0.264005
aPF08_0111_1	aPF08_0111_1::PF08_0111::hypothetical protein	1.48094	1.10586	0.421342
aPF14_0495_3	aPF14_0495_3::PF14_0495::hypothetical protein	1.28294	1.22898	0.0619959
aPF10_0250_1	aPF10_0250_1::PF10_0250::hypothetical protein	1.09443	1.16634	-0.0918064
aPFC1025w_0	aPFC1025w_0::PFC1025w::F49C12.11-like protein	2.24447	1.87586	0.258818
aPF11_0528_0	aPF11_0528_0::PF11_0528::hypothetical protein		0.890955	#NUM!
aPFD0625c_3	aPFD0625c_3::PFD0625c::erythrocyte membrane protein 1 (PfEMP1)		12.5922	#NUM!
aPF14_0045_0	aPF14_0045_0::PF14_0045::hypothetical protein	0.922198	0.178191	2.37165
aPF07_0106_0	aPF07_0106_0::PF07_0106::hypothetical protein	1.14461	0.510814	1.16399
aPFF0195c_2	aPFF0195c_2::PFF0195c::hypothetical protein	0.901856	1.20846	-0.422199
aPFD0380c_2	aPFD0380c_2::PFD0380c::hypothetical protein	2.23904	1.06591	1.0708
aPF14_0740_1	aPF14_0740_1::PF14_0740::hypothetical protein		1.80027	#NUM!
aMAL7P1.152_1	aMAL7P1.152_1::MAL7P1.152::hypothetical protein	1.17716	1.03351	0.18776
aPF13_0157_1	aPF13_0157_1::PF13_0157::ribose-phosphate pyrophosphokinase, putative	0.764882	1.01731	-0.411447
aPFE0260w_1	aPFE0260w_1::PFE0260w::hypothetical protein	2.22819	1.16742	0.93255
aPFA0185w_0	aPFA0185w_0::PFA0185w::hypothetical protein	1.999	1.29377	0.627693
aPF10_0261_0	aPF10_0261_0::PF10_0261::hypothetical protein	1.23276	0.762441	0.693197
aPFI0730w_1	aPFI0730w_1::PFI0730w::hypothetical protein	1.6586	1.21278	0.451651
aPFF0515c_0	aPFF0515c_0::PFF0515c::hypothetical protein, conserved	1.16495	1.07779	0.112203
aPFL1250c_1	aPFL1250c_1::PFL1250c::hypothetical protein	1.25989	1.30349	-0.0490907
aMAL7P1.350_0	aMAL7P1.350_0::MAL7P1.350::	0.0895075	0.102595	-0.196877
aPFI0250c_2	aPFI0250c_2::PFI0250c::hypothetical protein	0.238687	0.847757	-1.82853
aPFE0930w_1	aPFE0930w_1::PFE0930w::hypothetical protein, conserved	1.93119	1.45685	0.406643
aPFE0985w_1	aPFE0985w_1::PFE0985w::hypothetical protein	0.763526	0.846677	-0.149134
aPF13_0278_1	aPF13_0278_1::PF13_0278::hypothetical protein	0.835403	0.833718	0.00291392
aPF14_0018_1	aPF14_0018_1::PF14_0018::hypothetical protein	0.859814	1.28729	-0.582245
aPFE0320w_1	aPFE0320w_1::PFE0320w::hypothetical protein	1.15546	0.488135	1.24312
aMAL13P1.86_0	aMAL13P1.86_0::MAL13P1.86::cholinephosphate cytidylyltransferase	2.02748	1.00759	1.00878
aPFB0390w_0	aPFB0390w_0::PFB0390w::ribosome releasing factor, putative	1.10393	1.65772	-0.586553
aPFI0755c_1	aPFI0755c_1::PFI0755c::6-phosphofructokinase, putative	0.576374	0.815358	-0.500429
aPF14_0463_2	aPF14_0463_2::PF14_0463::chloroquine resistance marker protein	1.26667	1.1739	0.109727
aMAL7P1.162_6	aMAL7P1.162_6::MAL7P1.162::dynein heavy chain, putative	0.71606	0.97303	-0.442405
aPFF0565c_1	aPFF0565c_1::PFF0565c::hypothetical protein, conserved	0.962884	0.98383	-0.0310476
aPF10_0149_1	aPF10_0149_1::PF10_0149::cysteine -- tRNA ligase, putative	0.793362	0.98167	-0.307259
aPF10_0045_3	aPF10_0045_3::PF10_0045::hypothetical protein	1.25853	1.38773	-0.140987
aPF10_0281_0	aPF10_0281_0::PF10_0281::hypothetical protein	0.798786	0.225709	1.82335
arps2_0	arps2_0::rps2::	1.19615	1.26894	-0.0852256
aPFF1315w_1	aPFF1315w_1::PFF1315w::hypothetical protein with ankyrin repeats	1.66538	0.97843	0.767312
aPFL0920c_0	aPFL0920c_0::PFL0920c::hypothetical protein	1.44433	1.07131	0.431026
aPF11_0331_1	aPF11_0331_1::PF11_0331::t-complex protein 1, alpha subunit, putative	0.482798	0.731123	-0.598694
aPF11_0507_7	aPF11_0507_7::PF11_0507::antigen 332, putative	0.427195	0.711684	-0.736342
aPF14_0675_0	aPF14_0675_0::PF14_0675::reticulocyte binding protein 2 homolog B, putative	1.25175	1.45145	-0.213546
aPF08_0035_1	aPF08_0035_1::PF08_0035::hypothetical protein	2.96188	0.574531	2.36606
aMAL7P1.310_0	aMAL7P1.310_0::MAL7P1.310::	1.58401	1.06699	0.570042
aPFI1445w_1	aPFI1445w_1::PFI1445w::hypothetical protein	2.54283	1.46333	0.797182
aPF13_0198_1	aPF13_0198_1::PF13_0198::reticulocyte binding protein 2 homolog a	2.14004	0.330463	2.69508
aPFE0715w_0	aPFE0715w_0::PFE0715w::asparagine -- tRNA ligase, putative	0.976445	1.06483	-0.125006
aPF13_0309_0	aPF13_0309_0::PF13_0309::hypothetical protein	0.461099	0.509734	-0.144668
aMAL7P1.37_1	aMAL7P1.37_1::MAL7P1.37::sin3 associated polypeptide p18-like protein, putative	0.43262	1.01515	-1.23052
aPFL1010c_3	aPFL1010c_3::PFL1010c::hypothetical protein	1.85931		#DIV/0!
aPFL0360c_0	aPFL0360c_0::PFL0360c::hypothetical protein	0.368879	2.17393	-2.55908
aPF14_0062_0	aPF14_0062_0::PF14_0062::hypothetical protein			#DIV/0!
aPFE0735w_0	aPFE0735w_0::PFE0735w::hypothetical protein	0.789293	1.07994	-0.452324
aPFE0705c_2	aPFE0705c_2::PFE0705c::helicase, belonging to UvrD family, putative	0.511278	1.34993	-1.40071
aPFI0465c_0	aPFI0465c_0::PFI0465c::hypothetical protein	1.47145	1.20738	0.285359
aPF11_0123_0	aPF11_0123_0::PF11_0123::hypothetical protein	0.573662	0.704124	-0.29563
aPF14_0244_1	aPF14_0244_1::PF14_0244::ABC transporter, putative	0.394647	1.36721	-1.7926
aPF14_0222_0	aPF14_0222_0::PF14_0222::hypothetical protein	1.80507	0.823998	1.13134
aPF10_0097_0	aPF10_0097_0::PF10_0097::hypothetical protein	0.447537	0.856396	-0.93627
aMAL13P1.262_0	aMAL13P1.262_0::MAL13P1.262::hypothetical protein	1.40364	1.36829	0.0367987
aPFD0420c_0	aPFD0420c_0::PFD0420c::flap exonuclease, putative	1.76031	1.49464	0.236031
aPF10_0187_0	aPF10_0187_0::PF10_0187::ribosomal protein L30e, putative	0.526196	0.925513	-0.814654
aPF14_0048_0	aPF14_0048_0::PF14_0048::hypothetical protein	0.942541	1.20738	-0.357251
aPFE1390w_1	aPFE1390w_1::PFE1390w::RNA helicase-1	0.739115	0.935232	-0.339526
aPF14_0587_1	aPF14_0587_1::PF14_0587::hypothetical protein	1.00221	0.674966	0.570303
aPF14_0700_0	aPF14_0700_0::PF14_0700::hypothetical protein, conserved	1.31684	1.87046	-0.506311
aPF10_0232_2	aPF10_0232_2::PF10_0232::hypothetical protein	1.01577	0.913633	0.152893
aPFE1325w_3	aPFE1325w_3::PFE1325w::hypothetical protein	0.622484		#DIV/0!
aPF08_0030_0	aPF08_0030_0::PF08_0030::hypothetical protein	1.09986		#DIV/0!
aPFE1535w_1	aPFE1535w_1::PFE1535w::hypothetical protein	0.222413	0.761361	-1.77534
aPF11_0393_0	aPF11_0393_0::PF11_0393::hypothetical protein, conserved	1.12156	0.859636	0.383703
aPFI0655c_0	aPFI0655c_0::PFI0655c::hypothetical protein	1.07409	0.889875	0.271441
aPF11_0515_0	aPF11_0515_0::PF11_0515::rifin			#DIV/0!
aPFE1200w_0	aPFE1200w_0::PFE1200w::hypothetical protein	0.996788	0.825078	0.272756
aPFB0195c_0	aPFB0195c_0::PFB0195c::hypothetical protein	0.638758	0.843437	-0.401011
aPFF1440w_2	aPFF1440w_2::PFF1440w::SET-domain protein, putative	0.507209	1.14042	-1.16892
aPF11_0529_0	aPF11_0529_0::PF11_0529::rifin			#DIV/0!
aPFI0390c_0	aPFI0390c_0::PFI0390c::hypothetical protein	1.57994	1.30997	0.270335
aPF08_0131_0	aPF08_0131_0::PF08_0131::1-cys peroxidoxin	1.86881	2.06701	-0.14543
aPF10_0128_1	aPF10_0128_1::PF10_0128::hypothetical protein	1.04832	0.78836	0.411156
aPF10_0214_0	aPF10_0214_0::PF10_0214::hypothetical protein	0.874732	0.603689	0.535035
aPF13_0136_1	aPF13_0136_1::PF13_0136::hypothetical protein		0.892035	#NUM!
aPF11_0327_1	aPF11_0327_1::PF11_0327::hypothetical protein	1.0863	0.672806	0.691154
aPF14_0292_0	aPF14_0292_0::PF14_0292::hypothetical protein, conserved	0.611634	0.485975	0.331787
aPF10_0183_0	aPF10_0183_0::PF10_0183::hypothetical protein	1.24768	1.09398	0.189656
aMAL8P1.138_0	aMAL8P1.138_0::MAL8P1.138::hypothetical protein, conserved			#DIV/0!
aPFE1485w_2	aPFE1485w_2::PFE1485w::hypothetical protein	1.75625	1.06159	0.726273
aPF10_0295_0	aPF10_0295_0::PF10_0295::hypothetical protein	1.80642	0.20411	3.14572
aPF07_0086_0	aPF07_0086_0::PF07_0086::hypothetical protein	0.726909	0.97303	-0.42071
aPF10_0065_0	aPF10_0065_0::PF10_0065::hypothetical protein	1.82134	1.47952	0.299868
aPF10_0203_0	aPF10_0203_0::PF10_0203::ADP-ribosylation factor	1.46874	1.33373	0.139107
aORF105_0	aORF105_0::ORF105::	2.18751		#DIV/0!
aPF11_0460_0	aPF11_0460_0::PF11_0460::hypothetical protein	0.463812	1.21062	-1.38413
aPFL0950c_2	aPFL0950c_2::PFL0950c::p-type Atpase2	0.767594	0.863956	-0.170614
aPFE0745w_0	aPFE0745w_0::PFE0745w::hypothetical protein	1.39415	1.03567	0.428822
aPF10_0345_0	aPF10_0345_0::PF10_0345::merozoite surface protein-3	2.56995		#DIV/0!
aMAL8P1.144_1	aMAL8P1.144_1::MAL8P1.144::hypothetical protein	1.702	0.59505	1.51615
aMAL13P1.103_1	aMAL13P1.103_1::MAL13P1.103::hypothetical protein	1.19343	1.14582	0.0587352
aPFC0450w_0	aPFC0450w_0::PFC0450w::hypothetical protein	0.956103	0.521613	0.874184
aPFI0550w_3	aPFI0550w_3::PFI0550w::hypothetical protein	0.53162		#DIV/0!
aPF14_0551_1	aPF14_0551_1::PF14_0551::hypothetical protein	0.526196	1.15986	-1.14028
aPFF0325c_2	aPFF0325c_2::PFF0325c::hypothetical protein, expressed	0.431263	0.717083	-0.733572
aPF14_0741_1	aPF14_0741_1::PF14_0741::hypothetical protein	0.166809		#DIV/0!
aMAL13P1.32_0	aMAL13P1.32_0::MAL13P1.32::hypothetical protein	0.693005	1.12206	-0.695216
aPFC0355c_0	aPFC0355c_0::PFC0355c::hypothetical protein	1.8444	0.817518	1.17383
aPF11_0521_0	aPF11_0521_0::PF11_0521::erythrocyte membrane protein 1 (PfEMP1)	0.942541		#DIV/0!
aPFF1450w_0	aPFF1450w_0::PFF1450w::sec14-like cytosolic factor or phosphatidylinositol/phosphatidylcholine transfer protein, putative	0.339043	0.652287	-0.944036
aPF14_0733_0	aPF14_0733_0::PF14_0733::hypothetical protein	0.32955	3.01413	-3.19317
aPFA0540c_0	aPFA0540c_0::PFA0540c::hypothetical protein	2.01256	1.87586	0.101478
aPFE0840c_3	aPFE0840c_3::PFE0840c::hypothetical protein	1.33719	1.52812	-0.192558
aPFF0100w_1	aPFF0100w_1::PFF0100w::putative ATP dependent RNA helicase	0.302427	0.638248	-1.07753
aPF13_0340_0	aPF13_0340_0::PF13_0340::exosome complex exonuclease, putative	0.368879	0.996789	-1.43414
aPFE0675c_0	aPFE0675c_0::PFE0675c::deoxyribodipyrimidine photolyase (photoreactivating enzyme, DNA photolyase), putative	0.745896	1.71387	-1.20021
aPF10_0375_1	aPF10_0375_1::PF10_0375::hypothetical protein	0.911349	1.63396	-0.842294
aPFL0555c_0	aPFL0555c_0::PFL0555c::hypothetical protein	0.334975	0.831558	-1.31176
aPFC0210c_0	aPFC0210c_0::PFC0210c::circumsporozoite (CS) protein	0.82591	0.745162	0.14843
aMAL7P1.167_2	aMAL7P1.167_2::MAL7P1.167::hypothetical protein	1.07816		#DIV/0!
aPF10_0224_1	aPF10_0224_1::PF10_0224::dynein heavy chain, putative	0.570949		#DIV/0!
aPFF0335c_0	aPFF0335c_0::PFF0335c::hypothetical protein	2.05732		#DIV/0!
aPF14_0093_1	aPF14_0093_1::PF14_0093::hypothetical protein		0.768921	#NUM!
arpl36_0	arpl36_0::rpl36::	1.32769	1.11666	0.249729
aPF14_0187_0	aPF14_0187_0::PF14_0187::glutathione s-transferase, putative	0.792006	0.805639	-0.0246228
aPF10_0284_2	aPF10_0284_2::PF10_0284::hypothetical protein	0.971021	0.492455	0.97951
aPFC0175w_0	aPFC0175w_0::PFC0175w::IBR domain protein, putative	1.49044	0.889875	0.74406
aPFC0245c_2	aPFC0245c_2::PFC0245c::hypothetical protein	1.44975	0.698724	1.05301
aPF14_0084_7	aPF14_0084_7::PF14_0084::hypothetical protein	1.74946	1.40825	0.313012
aMAL8P1.200_0	aMAL8P1.200_0::MAL8P1.200::	0.884225	0.801319	0.142037
aPFI0335w_1	aPFI0335w_1::PFI0335w::hypothetical protein	0.269879	1.11126	-2.04182
aPFL1365w_0	aPFL1365w_0::PFL1365w::hypothetical protein	1.20021	1.32077	-0.138091
aPF10_0348_1	aPF10_0348_1::PF10_0348::hypothetical protein	1.17716	0.382301	1.62253
aPFB0175c_1	aPFB0175c_1::PFB0175c::hypothetical protein	0.337687	0.723563	-1.09943
aPFD0320c_3	aPFD0320c_3::PFD0320c::hypothetical protein	0.912705	0.724643	0.332878
aPFD0630c_0	aPFD0630c_0::PFD0630c::erythrocyte membrane protein 1 (PfEMP1)			#DIV/0!
aPFI1315c_0	aPFI1315c_0::PFI1315c::hypothetical protein	1.65589	1.00759	0.716699
aPF14_0362_0	aPF14_0362_0::PF14_0362::hypothetical protein	1.41042	1.00867	0.483673
aPF10_0082_0	aPF10_0082_0::PF10_0082::hypothetical protein	1.89593	1.21926	0.636903
aPFE1640w_1	aPFE1640w_1::PFE1640w::erythrocyte membrane protein 1 (PfEMP1), truncated, pseudogene			#DIV/0!
aMAL13P1.245_0	aMAL13P1.245_0::MAL13P1.245::hypothetical protein	1.38737		#DIV/0!
aPFB0400w_1	aPFB0400w_1::PFB0400w::hypothetical protein			#DIV/0!
aPFL0475w_1	aPFL0475w_1::PFL0475w::3',5'-cyclic-nucleotide phosphodiesterase, putative	0.975089	0.730043	0.417553
aPFE1055c_1	aPFE1055c_1::PFE1055c::hypothetical protein	0.579086	0.897434	-0.632028
aPFL0035c_1	aPFL0035c_1::PFL0035c::octapeptide-repeat antigen, putative	0.170878	0.0701964	1.2835
aMAL13P1.352_0	aMAL13P1.352_0::MAL13P1.352::hypothetical protein	0.458387	0.869356	-0.923381
aPF10_0290_0	aPF10_0290_0::PF10_0290::hypothetical protein	0.840828		#DIV/0!
aPFL1600c_0	aPFL1600c_0::PFL1600c::hypothetical protein	0.764882	1.38233	-0.853792
aPF14_0547_4	aPF14_0547_4::PF14_0547::hypothetical protein	1.43212	1.06591	0.426072
aPF10_0224_5	aPF10_0224_5::PF10_0224::dynein heavy chain, putative	0.332263	1.16742	-1.81293
aPF14_0079_1	aPF14_0079_1::PF14_0079::hypothetical protein	0.261742	0.574531	-1.13424
aPF13_0104_1	aPF13_0104_1::PF13_0104::hypothetical protein	0.678087	1.8791	-1.4705
aPF14_0755_0	aPF14_0755_0::PF14_0755::hypothetical protein			#DIV/0!
aPFL1230w_1	aPFL1230w_1::PFL1230w::hypothetical protein	0.410921	0.727883	-0.824846
aPFL0335c_0	aPFL0335c_0::PFL0335c::eukaryotic translation initiation factor 5, putative	0.38651	0.883395	-1.19255
aPFC0875w_0	aPFC0875w_0::PFC0875w::hypothetical protein	0.556031	0.58533	-0.0740845
aPFA0210c_1	aPFA0210c_1::PFA0210c::hypothetical protein	1.78879	0.772161	1.21201
aPF11_0464_0	aPF11_0464_0::PF11_0464::hypothetical protein	1.16767	1.11774	0.0630389
aPFC0925w_0	aPFC0925w_0::PFC0925w::hypothetical protein	0.865239	0.707364	0.290646
aPF10_0142_0	aPF10_0142_0::PF10_0142::hypothetical protein	0.804211	0.795919	0.0149519
aMAL7P1.16_0	aMAL7P1.16_0::MAL7P1.16::hypothetical protein	0.996788	0.928753	0.101992
aMAL7P1.202_1	aMAL7P1.202_1::MAL7P1.202::	1.43754	1.16526	0.302954
aPF13_0149_0	aPF13_0149_0::PF13_0149::chromatin assembly factor 1 subunit, putative	0.656388	1.20522	-0.876674
aPF14_0059_2	aPF14_0059_2::PF14_0059::hypothetical protein	0.741827	0.867196	-0.225275
aMAL13P1.138_0	aMAL13P1.138_0::MAL13P1.138::hypothetical protein	0.930335	0.882315	0.076457
ac1rRNA18s_1	ac1rRNA18s_1::c1rRNA18s::	1.35482	0.831558	0.704211
aMAL8P1.19_0	aMAL8P1.19_0::MAL8P1.19::hypothetical protein, conserved	0.302427	0.441698	-0.546473
aPFL0280c_0	aPFL0280c_0::PFL0280c::hypothetical protein	1.66538	1.89206	-0.184108
aMAL13P1.19_4	aMAL13P1.19_4::MAL13P1.19::hypothetical protein	0.462455	1.39097	-1.5887
aPF10_0147_0	aPF10_0147_0::PF10_0147::FAD synthetase, putative	1.86745	1.13394	0.719724
aPF14_0208_0	aPF14_0208_0::PF14_0208::hypothetical protein, conserved	1.01849	0.98923	0.0420497
aPF14_0731_0	aPF14_0731_0::PF14_0731::hypothetical protein	0.268522	0.3985	-0.569536
aPF10_0337_0	aPF10_0337_0::PF10_0337::ADP-ribosylation factor-like protein	1.00899		#DIV/0!
aPF08_0050_1	aPF08_0050_1::PF08_0050::hypothetical protein	1.25853		#DIV/0!
aPFC0145c_0	aPFC0145c_0::PFC0145c::hypothetical protein	0.933048	0.78188	0.255003
aMAL8P1.22_0	aMAL8P1.22_0::MAL8P1.22::dehydrodolichyl diphosphate synthetase, putative	1.89458		#DIV/0!
aPF14_0406_1	aPF14_0406_1::PF14_0406::hypothetical protein	1.51756	0.696565	1.12342
aPFB0950w_0	aPFB0950w_0::PFB0950w::hypothetical protein			#DIV/0!
aPF14_0220_1	aPF14_0220_1::PF14_0220::hypothetical protein		0.551852	#NUM!
aPF10_0242_0	aPF10_0242_0::PF10_0242::hypothetical protein	0.382441	0.997869	-1.38361
aPFC0690c_0	aPFC0690c_0::PFC0690c::hypothetical protein	0.656388	1.01515	-0.629069
aPFF0135w_0	aPFF0135w_0::PFF0135w::hypothetical protein, conserved	0.694361	0.886635	-0.352654
aPF11_0220_0	aPF11_0220_0::PF11_0220::hypothetical protein	0.881513	1.14798	-0.381046
aPF14_0115_0	aPF14_0115_0::PF14_0115::hypothetical protein	0.957459	1.11342	-0.21772
aPF10_0160_0	aPF10_0160_0::PF10_0160::3.8 protein	0.671306	0.966551	-0.525875
aPF14_0704_0	aPF14_0704_0::PF14_0704::hypothetical protein	0.789293	0.767841	0.039754
aPFE1465w_2	aPFE1465w_2::PFE1465w::hypothetical protein	1.46602	1.21278	0.273593
aPF11_0271_0	aPF11_0271_0::PF11_0271::hypothetical protein, conserved	1.7237	1.44065	0.25879
aPF14_0156_0	aPF14_0156_0::PF14_0156::dimethyladenosine transferase, putative		0.703044	#NUM!
aPFA0255c_1	aPFA0255c_1::PFA0255c::hypothetical protein	0.4394	0.910394	-1.05095
aMAL8P1.18_0	aMAL8P1.18_0::MAL8P1.18::hypothetical protein	1.05375	1.17174	-0.153124
aMAL13P1.211_0	aMAL13P1.211_0::MAL13P1.211::hypothetical protein	1.05103	1.0875	-0.049211
aPFB0230c_1	aPFB0230c_1::PFB0230c::hypothetical protein		1.55944	#NUM!
aPF14_0508_0	aPF14_0508_0::PF14_0508::pyridine nucleotide transhydrogenase, putative		2.24089	#NUM!
aPFE0945c_0	aPFE0945c_0::PFE0945c::hypothetical protein		2.60051	#NUM!
aPF14_0195_2	aPF14_0195_2::PF14_0195::hypothetical protein	1.43348	1.33805	0.0993837
aPF13_0175_0	aPF13_0175_0::PF13_0175::hypothetical protein, conserved	0.507209	0.518374	-0.0314116
aPF14_0270_0	aPF14_0270_0::PF14_0270::ribosomal protein L15, putative	0.91813	1.37693	-0.584685
aPF14_0651_0	aPF14_0651_0::PF14_0651::hypothetical protein	1.34939		#DIV/0!
aPF14_0183_1	aPF14_0183_1::PF14_0183::RNA helicase, putative	0.204782	0.633928	-1.63023
aPF11_0324_2	aPF11_0324_2::PF11_0324::hypothetical protein	1.20293	1.55944	-0.37448
aPF10_0046_1	aPF10_0046_1::PF10_0046::hypothetical protein	0.584511		#DIV/0!
aPF07_0088_0	aPF07_0088_0::PF07_0088::40S ribosomal protein S5, putative	0.848965	0.879075	-0.0502817
aPF13_0235_1	aPF13_0235_1::PF13_0235::hypothetical protein	0.413633	0.751642	-0.861694
aPF14_0722_4	aPF14_0722_4::PF14_0722::hypothetical protein			#DIV/0!
aMAL13P1.35_1	aMAL13P1.35_1::MAL13P1.35::u1 small nuclear ribonucleoprotein a, putative	1.14868	0.79376	0.533202
aPFE0670w_0	aPFE0670w_0::PFE0670w::hypothetical protein	0.480086	0.870436	-0.858446
aPF11_0414_1	aPF11_0414_1::PF11_0414::hypothetical protein	0.619772	1.00327	-0.6949
aPFD0125c_0	aPFD0125c_0::PFD0125c::rifin			#DIV/0!
aPF08_0109_1	aPF08_0109_1::PF08_0109::hypothetical protein	0.961527	1.5076	-0.648857
aPF14_0124_1	aPF14_0124_1::PF14_0124::actin II	0.150535	0.528093	-1.81069
aPF14_0300_1	aPF14_0300_1::PF14_0300::syntaxin, putative	1.31956	1.2603	0.0662915
aMAL8P1.110_0	aMAL8P1.110_0::MAL8P1.110::plastid 50S ribosomal protein L33, putative	0.539757	1.00543	-0.897428
aPFC0150w_0	aPFC0150w_0::PFC0150w::hypothetical protein, conserved	1.26938	0.921193	0.462547
aPFI0225w_0	aPFI0225w_0::PFI0225w::hypothetical protein	1.44568	0.817518	0.822427
aPF07_0089_0	aPF07_0089_0::PF07_0089::hypothetical protein	0.457031	1.5994	-1.80717
aPF10_0049_1	aPF10_0049_1::PF10_0049::hypothetical protein	1.28565	0.366101	1.81219
aPFB0380c_1	aPFB0380c_1::PFB0380c::hypothetical protein	2.05732	1.46981	0.485138
aPFB0095c_2	aPFB0095c_2::PFB0095c::erythrocyte membrane protein 3	0.280728	0.0140393	4.32163
aPF11_0408_1	aPF11_0408_1::PF11_0408::hypothetical protein	2.45603	1.08534	1.17818
aPF13_0215_0	aPF13_0215_0::PF13_0215::hypothetical protein	1.17852	0.886635	0.410558
aMAL13P1.134_0	aMAL13P1.134_0::MAL13P1.134::helicase, putative	0.614347	1.46333	-1.25213
aMAL7P1.17_2	aMAL7P1.17_2::MAL7P1.17::hypothetical protein	3.68608	1.2333	1.57957
aPF10_0361_1	aPF10_0361_1::PF10_0361::hypothetical protein	1.01035	0.816438	0.307439
aPF10_0167_1	aPF10_0167_1::PF10_0167::hypothetical protein	2.17666	0.888795	1.29219
aPFD0830w_0	aPFD0830w_0::PFD0830w::bifunctional dihydrofolate reductase-thymidylate synthase	0.672662	1.84887	-1.45869
aPF13_0233_0	aPF13_0233_0::PF13_0233::myosin a	1.1419	0.447097	1.35277
aPFE0450w_2	aPFE0450w_2::PFE0450w::chromosome condensation protein, putative	1.66809	1.38125	0.272226
aPFI0590c_0	aPFI0590c_0::PFI0590c::hypothetical protein	0.382441	1.00543	-1.3945
aMAL13P1.356_0	aMAL13P1.356_0::MAL13P1.356::erythrocyte membrane protein 1 (PfEMP1)			#DIV/0!
aMAL13P1.328_1	aMAL13P1.328_1::MAL13P1.328::hypothetical protein	2.13191	0.969791	1.1364
aPFL1935c_1	aPFL1935c_1::PFL1935c::hypothetical protein	1.62741		#DIV/0!
aPFF0295c_0	aPFF0295c_0::PFF0295c::hypothetical protein	0.725553	0.569131	0.35032
aPFL2190c_2	aPFL2190c_2::PFL2190c::hypothetical protein			#DIV/0!
aPFI0495w_1	aPFI0495w_1::PFI0495w::hypothetical protein	2.12241	1.00759	1.0748
aPFA0385w_1	aPFA0385w_1::PFA0385w::hypothetical protein	1.27752	1.02487	0.317903
aPF07_0039_0	aPF07_0039_0::PF07_0039::hypothetical protein	0.674018	1.1577	-0.780403
aPF11_0426_0	aPF11_0426_0::PF11_0426::hypothetical protein		0.902834	#NUM!
aMAL13P1.225_0	aMAL13P1.225_0::MAL13P1.225::thioredoxin, putative	1.24497	0.420099	1.56731
aMAL8P1.1_2	aMAL8P1.1_2::MAL8P1.1::conserved hypothetical protein, conserved in P. falciparum			#DIV/0!
aPF11_0357_1	aPF11_0357_1::PF11_0357::hypothetical protein	0.711991	1.30889	-0.878416
aPFI0825w_0	aPFI0825w_0::PFI0825w::hypothetical protein	0.657744	0.816438	-0.311817
aPFL1645w_3	aPFL1645w_3::PFL1645w::hypothetical protein	0.505853	0.830478	-0.715224
aPF13_0273_0	aPF13_0273_0::PF13_0273::hypothetical protein, conserved	0.927623	0.828318	0.163354
aPF11_0375_0	aPF11_0375_0::PF11_0375::hypothetical protein	1.31956	0.940632	0.488352
aPF14_0171_1	aPF14_0171_1::PF14_0171::hypothetical protein	0.922198	1.28405	-0.477558
aPFL0075w_1	aPFL0075w_1::PFL0075w::XPA binding protein 1, putative		0.952512	#NUM!
aPF13_0090_0	aPF13_0090_0::PF13_0090::ADP-ribosylation factor, putative	1.79151		#DIV/0!
aPFA0470c_0	aPFA0470c_0::PFA0470c::cold-shock protein, putative		0.726803	#NUM!
aPF14_0631_2	aPF14_0631_2::PF14_0631::hypothetical protein	0.562812	1.41905	-1.3342
aPFC0395w_1	aPFC0395w_1::PFC0395w::asparagine synthetase, putative	1.18394	0.825078	0.520994
aPF10_0338_0	aPF10_0338_0::PF10_0338::hypothetical protein	0.495004	0.805639	-0.702695
aPF14_0487_0	aPF14_0487_0::PF14_0487::hypothetical protein	1.0551	0.59829	0.818469
aMAL13P1.88_1	aMAL13P1.88_1::MAL13P1.88::hypothetical protein	0.870664	0.939552	-0.109858
aMAL8P1.81_0	aMAL8P1.81_0::MAL8P1.81::hypothetical protein, conserved	2.1753	1.40717	0.628422
aPFF1370w_4	aPFF1370w_4::PFF1370w::P. falciparum PK4 protein kinase	0.642826	0.835877	-0.378862
aPFC0120w_1	aPFC0120w_1::PFC0120w::Cytoadherence linked asexual protein, CLAG	2.19022	1.28189	0.772799
aPF11_0445_0	aPF11_0445_0::PF11_0445::DNA-directed RNA polymerase I, putative	0.850321	0.78296	0.119069
aPFE1460w_0	aPFE1460w_0::PFE1460w::hypothetical protein	1.22598	1.1685	0.0692786
aPFL1955w_1	aPFL1955w_1::PFL1955w::erythrocyte membrane protein 1 (PfEMP1)			#DIV/0!
aPFI0225w_2	aPFI0225w_2::PFI0225w::hypothetical protein	1.38872	0.529173	1.39195
aPFL0955c_0	aPFL0955c_0::PFL0955c::phosphatidylethanolamine-binding protein, putative	0.809636	0.860716	-0.0882643
aPFI1010w_1	aPFI1010w_1::PFI1010w::hypothetical protein	1.83355	1.06807	0.779637
aPFB0050c_0	aPFB0050c_0::PFB0050c::stevor isoform gam beta		0.812119	#NUM!
aPFE0655w_2	aPFE0655w_2::PFE0655w::hypothetical protein	1.57587	1.10478	0.512388
aPFI1265w_0	aPFI1265w_0::PFI1265w::hypothetical protein	1.00221	1.25274	-0.321894
aPFF0445w_4	aPFF0445w_4::PFF0445w::hypothetical protein	1.00086	1.09074	-0.124078
aPFI0170w_1	aPFI0170w_1::PFI0170w::hypothetical protein	1.11478	0.775401	0.523739
aPFL1340c_1	aPFL1340c_1::PFL1340c::hypothetical protein	2.08444	0.965471	1.11035
aPF14_0439_1	aPF14_0439_1::PF14_0439::leucine aminopeptidase, putative	0.406852	1.28081	-1.65449
aPF10_0066_0	aPF10_0066_0::PF10_0066::hypothetical protein	0.920842	1.42769	-0.632654
aPFL2370c_0	aPFL2370c_0::PFL2370c::hypothetical protein	1.67894	1.28189	0.389276
aPFC0060c_1	aPFC0060c_1::PFC0060c::Serine/threonine protein kinase, putative	0.838115	0.612329	0.452843
aPFL0325w_1	aPFL0325w_1::PFL0325w::hypothetical protein		2.63507	#NUM!
aPFE1530c_0	aPFE1530c_0::PFE1530c::hypothetical protein, conserved	0.397359	0.847757	-1.09321
aPFL1990c_2	aPFL1990c_2::PFL1990c::hypothetical protein		2.27976	#NUM!
aPF14_0486_0	aPF14_0486_0::PF14_0486::elongation factor 2	0.486866	1.04539	-1.10244
aPF11_0067_1	aPF11_0067_1::PF11_0067::hypothetical protein	0.76217	0.487055	0.646027
aPFF0740c_0	aPFF0740c_0::PFF0740c::hypothetical protein	1.85525	1.49896	0.307645
aPF11_0488_2	aPF11_0488_2::PF11_0488::hypothetical protein	0.642826	1.2117	-0.914529
aPFC0820w_0	aPFC0820w_0::PFC0820w::hypothetical protein	1.81863	0.830478	1.13084
aPF13_0139_0	aPF13_0139_0::PF13_0139::hypothetical protein	2.05596	1.42337	0.530504
aPF11_0479_0	aPF11_0479_0::PF11_0479::hypothetical protein	1.96916	2.97201	-0.593855
aPF14_0438_1	aPF14_0438_1::PF14_0438::hypothetical protein	0.794718	0.926593	-0.221492
aMAL13P1.380_10	aMAL13P1.380_10::MAL13P1.380::chloroquine resistance marker protein, putative	2.01527	1.15878	0.798368
aPFA0020w_0	aPFA0020w_0::PFA0020w::rifin		0.140393	#NUM!
aPFL0100c_1	aPFL0100c_1::PFL0100c::ATP dependent RNA helicase, putative	0.622484	0.98707	-0.665116
aPFI0805w_1	aPFI0805w_1::PFI0805w::hypothetical protein	1.79015	1.03999	0.783515
aPF08_0117_0	aPF08_0117_0::PF08_0117::hypothetical protein	0.640114	0.721403	-0.172477
aPFC0230c_1	aPFC0230c_1::PFC0230c::hypothetical protein	0.888294	0.97735	-0.137838
aPFL0385c_1	aPFL0385c_1::PFL0385c::blood stage antigen 41-3 precursor	0.96424	0.996789	-0.0478966
aPF08_0114_2	aPF08_0114_2::PF08_0114::hypothetical protein	1.33583	1.24842	0.0976387
aMAL7P1.89_3	aMAL7P1.89_3::MAL7P1.89::hypothetical protein			#DIV/0!
aPF13_0181_1	aPF13_0181_1::PF13_0181::hypothetical protein, conserved	1.19072		#DIV/0!
aPFC0165w_2	aPFC0165w_2::PFC0165w::hypothetical protein	1.26802	1.36937	-0.110932
aPF13_0101_2	aPF13_0101_2::PF13_0101::hypothetical protein	0.406852	0.913633	-1.16711
aPF14_0083_0	aPF14_0083_0::PF14_0083::ribosomal protein S8e, putative	0.960171	1.19118	-0.311027
aPF14_0631_1	aPF14_0631_1::PF14_0631::hypothetical protein	0.873376	1.6264	-0.897005
aPFC0830w_0	aPFC0830w_0::PFC0830w::trophozoite stage antigen, PFC0830w	2.45332	0.304544	3.01001
aPF10_0170_0	aPF10_0170_0::PF10_0170::hypothetical protein	2.96595	0.373661	2.98869
aPF11_0222_0	aPF11_0222_0::PF11_0222::hypothetical protein	1.2192		#DIV/0!
aPFD0005w_3	aPFD0005w_3::PFD0005w::erythrocyte membrane protein 1 (PfEMP1)	2.02477	1.29161	0.648581
aPF14_0519_0	aPF14_0519_0::PF14_0519::ribosomal protein S11, putative	0.785225	1.23762	-0.656387
aPF10_0217_0	aPF10_0217_0::PF10_0217::pre-mRNA splicing factor, putative	0.372948	0.812119	-1.12272
aPFI0215c_0	aPFI0215c_0::PFI0215c::signal peptidase, putative	2.37873	1.88666	0.334354
aPF10_0195_1	aPF10_0195_1::PF10_0195::hypothetical protein	2.25667	1.14258	0.9819
aPFE0965c_0	aPFE0965c_0::PFE0965c::vacuolar ATP synthetase, putative	0.816417	1.2603	-0.626385
aPF14_0096_0	aPF14_0096_0::PF14_0096::hypothetical protein	0.626552	0.836957	-0.417719
aPFB0150c_1	aPFB0150c_1::PFB0150c::protein kinase, putative	1.30328	0.510814	1.35128
aPFC0960c_2	aPFC0960c_2::PFC0960c::hypothetical protein	1.79557	1.07131	0.745076
aMAL13P1.322_1	aMAL13P1.322_1::MAL13P1.322::splicing factor, putative	0.915417	0.77648	0.23748
aPF11_0196_0	aPF11_0196_0::PF11_0196::hypothetical protein	0.461099		#DIV/0!
aMAL7P1.170_0	aMAL7P1.170_0::MAL7P1.170::ring stage expressed protein	0.440757	0.18791	1.22994
aMAL8P1.148_0	aMAL8P1.148_0::MAL8P1.148::hypothetical protein	0.86117	1.31321	-0.60873
aPFL0410w_0	aPFL0410w_0::PFL0410w::hypothetical protein		0.681445	#NUM!
aPFE1140c_0	aPFE1140c_0::PFE1140c::G10 protein, putative	0.614347	2.0087	-1.70914
aMAL13P1.114_0	aMAL13P1.114_0::MAL13P1.114::hypothetical protein	3.12869	0.800239	1.96706
aPF10_0014_0	aPF10_0014_0::PF10_0014::hypothetical protein	0.946609		#DIV/0!
aPF14_0303_0	aPF14_0303_0::PF14_0303::hypothetical protein	3.91392	1.47304	1.40981
aMAL13P1.360_0	aMAL13P1.360_0::MAL13P1.360::hypothetical protein, conserved	1.68166	0.940632	0.83818
aMAL13P1.360_1	aMAL13P1.360_1::MAL13P1.360::hypothetical protein, conserved	1.11342	1.16742	-0.0683279
aPF11_0262_0	aPF11_0262_0::PF11_0262::hypothetical protein	1.00628	1.96658	-0.966655
aPF14_0261_0	aPF14_0261_0::PF14_0261::proliferation-associated protein 2g4, putative	0.370236	1.5778	-2.0914
aPF10_0343_0	aPF10_0343_0::PF10_0343::S-antigen	0.823198	0.0356382	4.52974
aPFE1305c_0	aPFE1305c_0::PFE1305c::hypothetical protein	1.64911	1.31213	0.329771
aPF14_0727_1	aPF14_0727_1::PF14_0727::hypothetical protein	0.372948	2.12317	-2.50918
aMAL13P1.535_0	aMAL13P1.535_0::MAL13P1.535::null	1.4728	0.292665	2.33124
aPFL0165c_0	aPFL0165c_0::PFL0165c::hypothetical protein	1.51756	0.98167	0.628442
aPFL1595w_0	aPFL1595w_0::PFL1595w::hypothetical protein, conserved	1.22869		#DIV/0!
aPFF0995c_0	aPFF0995c_0::PFF0995c::Merozoite surface protein 10, MSP10	3.47452	0.856396	2.02046
aPF07_0075_0	aPF07_0075_0::PF07_0075::hypothetical protein	1.23005	0.852077	0.529662
aPFC0165w_1	aPFC0165w_1::PFC0165w::hypothetical protein	2.26345	1.29053	0.810558
aPF13_0035_1	aPF13_0035_1::PF13_0035::hypothetical protein	0.682156	0.701964	-0.0412968
aMAL13P1.116_3	aMAL13P1.116_3::MAL13P1.116::hypothetical protein	1.45653	0.843437	0.788184
aPFI0440w_0	aPFI0440w_0::PFI0440w::hypothetical protein	1.93933	1.41905	0.450634
aPFF1475c_1	aPFF1475c_1::PFF1475c::hypothetical protein	1.76845	1.31645	0.42583
aPFE0705c_1	aPFE0705c_1::PFE0705c::helicase, belonging to UvrD family, putative	1.77252	1.33265	0.411501
aPF10_0166_0	aPF10_0166_0::PF10_0166::hypothetical protein	1.30057	1.56052	-0.262882
aPF11_0278_0	aPF11_0278_0::PF11_0278::hypothetical protein	1.44568	0.622048	1.21665
aPFI0605c_0	aPFI0605c_0::PFI0605c::hypothetical protein, conserved	1.06053	1.13286	-0.0951897
aPFI0880c_1	aPFI0880c_1::PFI0880c::acid phosphatase, putative	2.57402	1.80459	0.512353
aPFL0790w_0	aPFL0790w_0::PFL0790w::hypothetical protein	1.4823	1.39637	0.0861557
aPF13_0024_1	aPF13_0024_1::PF13_0024::hypothetical protein	1.49179	1.32509	0.170953
aPF14_0170_2	aPF14_0170_2::PF14_0170::hypothetical protein	0.714704	0.965471	-0.433887
aPFL1130c_3	aPFL1130c_3::PFL1130c::hypothetical protein	1.5162	0.924433	0.713822
aPFF1275c_0	aPFF1275c_0::PFF1275c::3-oxoacyl-[acyl-carrier-protein] synthase i/ii	0.637402	1.15122	-0.85289
aPFI1260c_0	aPFI1260c_0::PFI1260c::Histone deacetylase	0.341756	1.17282	-1.77894
aMAL13P1.234_6	aMAL13P1.234_6::MAL13P1.234::hypothetical protein	0.480086	1.2711	-1.40471
aPF11_0176_1	aPF11_0176_1::PF11_0176::hypothetical protein	1.53112	1.42337	0.10528
aMAL13P1.405_1	aMAL13P1.405_1::MAL13P1.405::erythrocyte membrane protein pfemp3, putative	2.59436	0.664166	1.96576
aPF13_0331_0	aPF13_0331_0::PF13_0331::hypothetical protein, conserved	0.448894	0.862876	-0.94278
aPFE1295c_0	aPFE1295c_0::PFE1295c::hypothetical protein		1.03459	#NUM!
aPF14_0479_0	aPF14_0479_0::PF14_0479::hypothetical protein	1.03747	0.764601	0.440295
aPFF0955c_0	aPFF0955c_0::PFF0955c::hypothetical protein	2.09393	1.16094	0.850921
aMAL7P1.127_2	aMAL7P1.127_2::MAL7P1.127::hypothetical protein	1.75218	1.6156	0.11708
aPFD0960c_0	aPFD0960c_0::PFD0960c::unknown	0.68758	1.07023	-0.638315
aPFC0365w_0	aPFC0365w_0::PFC0365w::conserved protein, putative	0.820485	0.799159	0.0379944
aPFL1475w_0	aPFL1475w_0::PFL1475w::sun-family protein, putative	1.12834		#DIV/0!
aPFI0465c_1	aPFI0465c_1::PFI0465c::hypothetical protein	2.03697	1.18362	0.783221
aPF14_0271_0	aPF14_0271_0::PF14_0271::hypothetical protein		1.31753	#NUM!
aPF08_0040_1	aPF08_0040_1::PF08_0040::hypothetical protein	0.599429	0.78944	-0.397241
aPFL0290w_1	aPFL0290w_1::PFL0290w::hypothetical protein	0.884225	0.671726	0.396542
aPF10_0138_0	aPF10_0138_0::PF10_0138::hypothetical protein	2.82084	0.686845	2.03807
aPFB0150c_4	aPFB0150c_4::PFB0150c::protein kinase, putative	2.36924	0.872596	1.44104
aPF11_0140_0	aPF11_0140_0::PF11_0140::hypothetical protein	0.816417	0.796999	0.0347272
aPFC0220w_0	aPFC0220w_0::PFC0220w::hypothetical protein	2.35025	1.43309	0.713688
aMAL7P1.207_0	aMAL7P1.207_0::MAL7P1.207::	1.4172	1.41149	0.00582815
aPFL2430c_0	aPFL2430c_0::PFL2430c::eukaryotic translation initiation factor 2b, subunit 2, putative	0.537045	1.1901	-1.14797
aPF11_0504_0	aPF11_0504_0::PF11_0504::hypothetical protein	0.398715		#DIV/0!
aPFL0820c_0	aPFL0820c_0::PFL0820c::hypothetical protein	0.96424	1.1631	-0.270512
aPFA0405w_1	aPFA0405w_1::PFA0405w::hypothetical protein	2.22141	1.34669	0.722058
aPF14_0045_1	aPF14_0045_1::PF14_0045::hypothetical protein	0.537045		#DIV/0!
aPF08_0141_3	aPF08_0141_3::PF08_0141::erythrocyte membrane protein 1 (PfEMP1)			#DIV/0!
aPFB0010w_0	aPFB0010w_0::PFB0010w::erythrocyte membrane protein 1 (PfEMP1)	1.9339	0.897434	1.10764
aPF11_0129_1	aPF11_0129_1::PF11_0129::hypothetical protein	1.5162	1.98602	-0.389417
aMAL8P1.30_1	aMAL8P1.30_1::MAL8P1.30::hypothetical protein	1.76031	1.19874	0.554315
aPF13_0286_1	aPF13_0286_1::PF13_0286::methyltransferase, putative	0.233262	0.603689	-1.37186
aPF10_0326_1	aPF10_0326_1::PF10_0326::hypothetical protein		0.763521	#NUM!
aPFF0825c_1	aPFF0825c_1::PFF0825c::mitochondrial import receptor subunit tom40	0.49636	0.615569	-0.310534
aPF14_0326_12	aPF14_0326_12::PF14_0326::hypothetical protein	0.355318	0.685765	-0.948605
aPFL0410w_4	aPFL0410w_4::PFL0410w::hypothetical protein			#DIV/0!
aPFL1620w_0	aPFL1620w_0::PFL1620w::asparagine/aspartate rich protein, putative	0.524839		#DIV/0!
aPFL0425c_2	aPFL0425c_2::PFL0425c::hypothetical protein			#DIV/0!
aPFL1540c_1	aPFL1540c_1::PFL1540c::phenylalanyl-tRNA synthetase alpha chain, putative	1.54468	1.6588	-0.102826
aPF07_0009_0	aPF07_0009_0::PF07_0009::chitinase precursor fragment, putative	1.51485		#DIV/0!
aPF14_0228_0	aPF14_0228_0::PF14_0228::hypothetical protein	0.740471	0.77972	-0.0745134
aPFI1105w_1	aPFI1105w_1::PFI1105w::Phosphoglycerate kinase	0.749964	1.31969	-0.815309
aPF07_0081_0	aPF07_0081_0::PF07_0081::hypothetical protein	2.10478	1.17066	0.846348
aPFF1150w_0	aPFF1150w_0::PFF1150w::ribonuclease H1 large subunit, putative	0.726909	0.948192	-0.383403
aClp_0	aClp_0::Clp::	2.78694	1.11018	1.32788
aPFI0180w_1	aPFI0180w_1::PFI0180w::alpha tubulin	1.36431	1.63072	-0.257334
aPFF0990c_1	aPFF0990c_1::PFF0990c::hypothetical protein	2.89272	0.735443	1.97574
aPFL1130c_4	aPFL1130c_4::PFL1130c::hypothetical protein		1.0821	#NUM!
aPF14_0337_0	aPF14_0337_0::PF14_0337::hypothetical protein	2.71777	0.762441	1.83373
aPF14_0687_1	aPF14_0687_1::PF14_0687::hypothetical protein		1.33265	#NUM!
aPFF0990c_0	aPFF0990c_0::PFF0990c::hypothetical protein	1.15817	0.676046	0.776658
atRNA_RNAPhe_0	atRNA_RNAPhe_0::tRNA_RNA-Phe::	1.85796		#DIV/0!
aMAL8P1.66_0	aMAL8P1.66_0::MAL8P1.66::hypothetical protein	1.60029	0.451417	1.8258
aPF14_0584_0	aPF14_0584_0::PF14_0584::ribosomal protein S4, putative	0.291577	0.679285	-1.22014
aPF10_0328_1	aPF10_0328_1::PF10_0328::hypothetical protein	0.625196	0.963311	-0.623693
aPFL2520w_3	aPFL2520w_3::PFL2520w::reticulocyte-binding protein, putative	2.41806	0.317504	2.929
aPF07_0046_1	aPF07_0046_1::PF07_0046::50S ribosomal protein L1, putative	1.78337	1.10154	0.695078
aMAL8P1.100_0	aMAL8P1.100_0::MAL8P1.100::hypothetical protein	0.344468		#DIV/0!
aPFE1640w_0	aPFE1640w_0::PFE1640w::erythrocyte membrane protein 1 (PfEMP1), truncated, pseudogene			#DIV/0!
aPF14_0692_1	aPF14_0692_1::PF14_0692::hypothetical protein		0.741922	#NUM!
aPFL0350c_2	aPFL0350c_2::PFL0350c::hypothetical protein	0.664525	1.22034	-0.876885
aMAL7P1.162_0	aMAL7P1.162_0::MAL7P1.162::dynein heavy chain, putative			#DIV/0!
aPFI0870w_1	aPFI0870w_1::PFI0870w::hypothetical protein	0.70521	0.98923	-0.488252
aPFB0550w_0	aPFB0550w_0::PFB0550w::peptide chain release factor subunit 1, putative	0.477373	1.00435	-1.07307
aPF14_0166_0	aPF14_0166_0::PF14_0166::lysine -- tRNA ligase, putative	0.611634	1.5508	-1.34227
aPF11_0335_0	aPF11_0335_0::PF11_0335::hypothetical protein	2.27295	1.01947	1.15675
aPF11_0465_1	aPF11_0465_1::PF11_0465::dynamin-like protein	0.91813	1.27218	-0.470527
aMAL13P1.230_1	aMAL13P1.230_1::MAL13P1.230::hypothetical protein	0.726909		#DIV/0!
aPFD1130w_1	aPFD1130w_1::PFD1130w::hypothetical protein	1.88101	0.478416	1.97517
aPF07_0051_2	aPF07_0051_2::PF07_0051::erythrocyte membrane protein 1 (PfEMP1)			#DIV/0!
aPF14_0303_1	aPF14_0303_1::PF14_0303::hypothetical protein	1.19072	1.34021	-0.170626
aPF11_0345_0	aPF11_0345_0::PF11_0345::hypothetical protein	0.992719	1.08318	-0.125822
aMAL8P1.220_0	aMAL8P1.220_0::MAL8P1.220::		1.18794	#NUM!
aPF14_0626_2	aPF14_0626_2::PF14_0626::dynein beta chain, putative	1.30328	0.967631	0.429622
aPFL1210w_2	aPFL1210w_2::PFL1210w::hypothetical protein	1.32634	1.27326	0.0589271
aMAL7P1.228_1	aMAL7P1.228_1::MAL7P1.228::	0.550607	0.00431978	6.99392
aPF14_0041_0	aPF14_0041_0::PF14_0041::ribosomal protein L16, putative	0.558744	1.22574	-1.13339
aPFB0315w_1	aPFB0315w_1::PFB0315w::41 kDa antigen	1.11071	0.813199	0.449798
aPF14_0693_0	aPF14_0693_0::PF14_0693::hypothetical protein	1.42263	0.470856	1.5952
aPF14_0063_0	aPF14_0063_0::PF14_0063::ATP-dependent Clp protease, putative	1.50535	1.594	-0.0825485
aPFF1130c_0	aPFF1130c_0::PFF1130c::Fe-superoxide dismutase	1.08901	1.01731	0.0982574
aPFF0370w_1	aPFF0370w_1::PFF0370w::para-hydroxybenzoate--polyprenyltransf erase (4- hydroxybenzoate octaprenyltransferase), putative	1.8661	1.44605	0.367909
aPFL2285c_0	aPFL2285c_0::PFL2285c::hypothetical protein	4.60557	0.903914	2.34912
aMAL8P1.23_3	aMAL8P1.23_3::MAL8P1.23::ubiquitin-protein ligase 1, putative	1.2192	1.18902	0.036163
aPFC0835c_0	aPFC0835c_0::PFC0835c::hypothetical protein	0.640114	1.2495	-0.964946
aPFF0670w_6	aPFF0670w_6::PFF0670w::hypothetical protein	2.35839	1.69659	0.475159
aPFL1575w_0	aPFL1575w_0::PFL1575w::hypothetical protein	2.47909	1.21602	1.02764
aMAL8P1.130_1	aMAL8P1.130_1::MAL8P1.130::hypothetical protein	1.06595	0.894194	0.253483
aMAL13P1.298_0	aMAL13P1.298_0::MAL13P1.298::hypothetical protein	0.732334	0.871516	-0.251025
aPFD0692c_0	aPFD0692c_0::PFD0692c::	1.61927	2.04866	-0.339332
aPFL2460w_0	aPFL2460w_0::PFL2460w::coronin	1.72641	0.434138	1.99155
aPFL0745c_1	aPFL0745c_1::PFL0745c::hypothetical protein	1.25853	1.25382	0.00541313
aPF14_0051_2	aPF14_0051_2::PF14_0051::hypothetical protein, conserved	1.63826	1.09722	0.578304
aPF11_0144_0	aPF11_0144_0::PF11_0144::hypothetical protein	0.882869	0.539972	0.709314
aPF13_0170_1	aPF13_0170_1::PF13_0170::glutaminyl-tRNA synthetase, putative	0.481442	1.01947	-1.08238
aPFE0570w_2	aPFE0570w_2::PFE0570w::hypothetical protein	0.455674	0.682525	-0.582879
aPF14_0409_0	aPF14_0409_0::PF14_0409::hypothetical protein	1.52841	1.05079	0.54056
aPFD0965w_2	aPFD0965w_2::PFD0965w::hypothetical protein	0.958815	0.98275	-0.0355719
aPFL0355c_0	aPFL0355c_0::PFL0355c::hypothetical protein	0.477373	0.79268	-0.73162
aPFC0940c_0	aPFC0940c_0::PFC0940c::hypothetical protein	1.84711	1.21818	0.600544
aMAL8P1.152_1	aMAL8P1.152_1::MAL8P1.152::hypothetical protein	0.816417	0.771081	0.0824239
aPFA0220w_1	aPFA0220w_1::PFA0220w::ubiquitin carboxyl-terminal hydrolase, putative	0.564168	0.57993	-0.0397541
aPF07_0005_0	aPF07_0005_0::PF07_0005::lysophospholipases-like protein, putative	0.998144	0.236508	2.07736
aPF14_0549_1	aPF14_0549_1::PF14_0549::hypothetical protein	1.38601	0.599369	1.20942
aPFL0135w_1	aPFL0135w_1::PFL0135w::hypothetical protein	0.504497	0.750562	-0.573126
aPFD0540c_0	aPFD0540c_0::PFD0540c::hypothetical protein	0.747252	0.867196	-0.214763
aPF08_0107_2	aPF08_0107_2::PF08_0107::erythrocyte membrane protein 1 (PfEMP1)			#DIV/0!
aMAL13P1.326_0	aMAL13P1.326_0::MAL13P1.326::ferrochelatase, putative	0.397359	1.01731	-1.35624
aPFB0145c_2	aPFB0145c_2::PFB0145c::hypothetical protein		1.06375	#NUM!
aPF08_0142_2	aPF08_0142_2::PF08_0142::erythrocyte membrane protein 1 (PfEMP1)	1.31006	0.535653	1.29027
aPFC0425w_5	aPFC0425w_5::PFC0425w::hypothetical protein	0.234618	0.745162	-1.66724
aPFD0865c_1	aPFD0865c_1::PFD0865c::cdc2-related protein kinase 1	0.850321	1.08102	-0.34632
aPFE1060c_2	aPFE1060c_2::PFE1060c::hypothetical protein	1.65589	1.76895	-0.0952878
aMAL13P1.321_0	aMAL13P1.321_0::MAL13P1.321::hypothetical protein	0.758101	1.04215	-0.459096
aPF10_0391_0	aPF10_0391_0::PF10_0391::hypothetical protein	0.518058	0.414699	0.321051
aPF11_0326_4	aPF11_0326_4::PF11_0326::hypothetical protein	0.920842	0.899594	0.0336796
aMAL13P1.1_0	aMAL13P1.1_0::MAL13P1.1::		5.90622	#NUM!
aPFE0295w_0	aPFE0295w_0::PFE0295w::hypothetical protein	0.664525	0.961151	-0.532439
aPF14_0487_1	aPF14_0487_1::PF14_0487::hypothetical protein	0.873376	0.681445	0.358005
aMAL13P1.224_0	aMAL13P1.224_0::MAL13P1.224::hypothetical protein	1.44297	1.15662	0.319124
aPF10_0341_0	aPF10_0341_0::PF10_0341::hypothetical protein, conserved	0.509921		#DIV/0!
achr12tRNAPro1_0	achr12tRNAPro1_0::chr12-tRNA-Pro-1::(tRNA) tRNA-Pro	1.68979	0.772161	1.12987
aPF11_0374_0	aPF11_0374_0::PF11_0374::hypothetical protein	0.642826	1.1415	-0.828432
aMAL7P1.16_1	aMAL7P1.16_1::MAL7P1.16::hypothetical protein	0.672662	0.952512	-0.501854
aPFL1035w_1	aPFL1035w_1::PFL1035w::hypothetical protein	0.611634	1.11774	-0.869847
aMAL7P1.89_7	aMAL7P1.89_7::MAL7P1.89::hypothetical protein		1.44713	#NUM!
aPF11_0357_0	aPF11_0357_0::PF11_0357::hypothetical protein	0.459743	1.14366	-1.31476
aPFL1455w_0	aPFL1455w_0::PFL1455w::hypothetical protein	0.561456		#DIV/0!
aPFB0500c_0	aPFB0500c_0::PFB0500c::rab5 protein, putative	1.22056	1.8791	-0.622506
aMAL13P1.26_5	aMAL13P1.26_5::MAL13P1.26::hypothetical protein	0.736402	0.927673	-0.333122
aMALP1.29a_0	aMALP1.29a_0::MALP1.29::	1.19615	1.73547	-0.536935
aPFL0380c_0	aPFL0380c_0::PFL0380c::tRNA delta(2)-isopentenylpyrophosphate transferase, putative	0.561456	0.858556	-0.61274
aPFA0480w_0	aPFA0480w_0::PFA0480w::phenylalanyl-tRNA synthetase beta chain, putative	1.09172	0.772161	0.49963
aMAL13P1.298_2	aMAL13P1.298_2::MAL13P1.298::hypothetical protein	1.31684	0.820758	0.682056
aPFL0775w_0	aPFL0775w_0::PFL0775w::hypothetical protein	1.60571	1.59616	0.00860724
aPF07_0067_1	aPF07_0067_1::PF07_0067::hypothetical protein	0.364811	0.59505	-0.705862
aPFB0905c_0	aPFB0905c_0::PFB0905c::hypothetical protein	1.86881	1.1577	0.690855
aPFD0660w_0	aPFD0660w_0::PFD0660w::hypothetical protein	0.916774	1.68471	-0.877866
aPF10_0350_1	aPF10_0350_1::PF10_0350::hypothetical protein	0.257673	0.338023	-0.391579
aPF10_0058_1	aPF10_0058_1::PF10_0058::hypothetical protein	0.330906	0.619888	-0.905585
aMAL8P1.126_1	aMAL8P1.126_1::MAL8P1.126::serine protease, putative	0.862527	0.659846	0.386439
aPF14_0304_1	aPF14_0304_1::PF14_0304::hypothetical protein	1.72234	1.2225	0.494539
aPFE0570w_14	aPFE0570w_14::PFE0570w::hypothetical protein	1.64368	0.930913	0.820214
aPF13_0214_1	aPF13_0214_1::PF13_0214::elongation factor 1-gamma, putative	0.535689	1.18794	-1.14899
aPF11_0240_2	aPF11_0240_2::PF11_0240::dynein heavy chain, putative	0.802855	0.856396	-0.0931392
aPFA0675w_0	aPFA0675w_0::PFA0675w::P. falciparum RESA-like protein with DnaJ domain	0.37566	2.7841	-2.88971
aPFC0120w_0	aPFC0120w_0::PFC0120w::Cytoadherence linked asexual protein, CLAG	2.63369	0.968711	1.44295
aPFL0390c_1	aPFL0390c_1::PFL0390c::hypothetical protein	0.398715	0.555092	-0.477368
aMAL13P1.132_0	aMAL13P1.132_0::MAL13P1.132::microfibril-associated protein homologue, putative	0.336331	0.960071	-1.51326
aPF14_0394_0	aPF14_0394_0::PF14_0394::hypothetical protein	1.61927	1.14798	0.496246
aPFE0440w_2	aPFE0440w_2::PFE0440w::hypothetical protein	3.20328	0.958991	1.73996
aPFA0220w_0	aPFA0220w_0::PFA0220w::ubiquitin carboxyl-terminal hydrolase, putative	0.588579	0.546452	0.107142
aPF11_0395_5	aPF11_0395_5::PF11_0395::guanylyl cyclase	2.76388	1.28729	1.10235
aPFI0335w_0	aPFI0335w_0::PFI0335w::hypothetical protein	0.405496	0.924433	-1.18888
aPF11_0353_0	aPF11_0353_0::PF11_0353::hypothetical protein	0.408208	0.739762	-0.857756
aPFE1630w_0	aPFE1630w_0::PFE1630w::rifin		0.857476	#NUM!
aPF14_0221_0	aPF14_0221_0::PF14_0221::hypothetical protein, conserved	1.17038	0.97627	0.261622
aPF10_0308_1	aPF10_0308_1::PF10_0308::hypothetical protein	1.10799	1.2063	-0.122637
aPFF0715c_0	aPFF0715c_0::PFF0715c::endonuclease iii homologue, putative	1.16088	0.77864	0.576196
aPFD0665c_0	aPFD0665c_0::PFD0665c::26s proteasome aaa-ATPase subunit Rpt3	1.47552	1.2441	0.246122
aPF13_0097_1	aPF13_0097_1::PF13_0097::hypothetical protein	0.958815	0.78944	0.280423
aPF14_0491_1	aPF14_0491_1::PF14_0491::hypothetical protein	1.19343		#DIV/0!
aPF14_0095_0	aPF14_0095_0::PF14_0095::hypothetical protein	0.998144	1.34561	-0.430942
aPF14_0538_2	aPF14_0538_2::PF14_0538::hypothetical protein	1.92577	1.65664	0.217177
aPF10_0090_0	aPF10_0090_0::PF10_0090::hypothetical protein	1.2965	1.48384	-0.194715
aPFL0635c_1	aPFL0635c_1::PFL0635c::bromodomain protein, putative	0.926267	0.97303	-0.0710571
aPF10_0364_0	aPF10_0364_0::PF10_0364::hypothetical protein	1.18258	0.880155	0.426112
aMAL13P1.193_1	aMAL13P1.193_1::MAL13P1.193::hypothetical protein	1.1541	1.15122	0.00360809
aPFB0655c_1	aPFB0655c_1::PFB0655c::hypothetical protein	0.611634	0.716004	-0.227297
aPF13_0071_1	aPF13_0071_1::PF13_0071::hypothetical protein	0.691649	1.07671	-0.638512
aPF08_0036_1	aPF08_0036_1::PF08_0036::protein transport protein	0.812348	0.857476	-0.0779987
aPF10_0181_1	aPF10_0181_1::PF10_0181::hypothetical protein	0.461099		#DIV/0!
aORF78_0	aORF78_0::ORF78::	1.82405	0.836957	1.12392
aPF10_0177_3	aPF10_0177_3::PF10_0177::erythrocyte membrane-associated antigen	1.45517	1.47628	-0.0207788
aMAL7P1.55_3	aMAL7P1.55_3::MAL7P1.55::erythrocyte membrane protein 1 (PfEMP1)	0.42177	0.0507574	3.05477
aPF14_0711_1	aPF14_0711_1::PF14_0711::hypothetical protein, conserved	0.396003	0.78296	-0.983428
aMAL13P1.296_3	aMAL13P1.296_3::MAL13P1.296::hypothetical protein	1.93119	0.847757	1.18777
aPF13_0252_1	aPF13_0252_1::PF13_0252::nucleoside transporter 1	0.969664	0.901754	0.104751
aPFL1390w_1	aPFL1390w_1::PFL1390w::hypothetical protein	1.4823	1.28837	0.202284
aPFA0375c_1	aPFA0375c_1::PFA0375c::patched family protein, putative	0.45025	0.571291	-0.3435
aPFI1500w_4	aPFI1500w_4::PFI1500w::hypothetical protein	1.52163	1.12638	0.433918
aPFC0950c_1	aPFC0950c_1::PFC0950c::peptidase, putative	1.95696	1.01947	0.940797
aPFI0260c_5	aPFI0260c_5::PFI0260c::hypothetical protein		1.19982	#NUM!
aPFB0880w_0	aPFB0880w_0::PFB0880w::hypothetical protein, conserved	0.758101	0.761361	-0.00619045
aPFI0295c_2	aPFI0295c_2::PFI0295c::hypothetical protein	0.413633	0.953591	-1.20502
aMAL8P1.25a_0	aMAL8P1.25a_0::MAL8P1.25::hypothetical protein	1.47416	1.1739	0.328584
aPFF0835w_0	aPFF0835w_0::PFF0835w::hypothetical protein	0.924911	1.41365	-0.612037
aPFC1016w_0	aPFC1016w_0::PFC1016w::hypothetical protein	1.42941	0.916873	0.640623
aPF14_0614_2	aPF14_0614_2::PF14_0614::hypothetical protein	0.690293	0.731123	-0.0829057
aPF10_0208_0	aPF10_0208_0::PF10_0208::hypothetical protein, conserved	1.16495	0.98275	0.245376
aPFL0050c_0	aPFL0050c_0::PFL0050c::hypothetical protein	0.660457	0.403899	0.709468
aPF13_0033_0	aPF13_0033_0::PF13_0033::26S proteasome regulatory subunit, putative	1.00086	1.90826	-0.931025
aPF14_0419_1	aPF14_0419_1::PF14_0419::hypothetical protein	2.00443	1.1901	0.752107
aPF11_0342_1	aPF11_0342_1::PF11_0342::hypothetical protein	0.581799	1.22358	-1.07251
aPFD0945c_1	aPFD0945c_1::PFD0945c::hypothetical protein	1.21378	0.692245	0.810148
aPF11_0079_2	aPF11_0079_2::PF11_0079::hypothetical protein	1.30193	1.29917	0.00305415
aPF14_0417_0	aPF14_0417_0::PF14_0417::heat shock protein, putative	1.2531	1.06159	0.239286
aPFD0430c_0	aPFD0430c_0::PFD0430c::hypothetical protein			#DIV/0!
aPF08_0022_0	aPF08_0022_0::PF08_0022::hypothetical protein, conserved in P. falciparum		0.860716	#NUM!
aPF13_0187_0	aPF13_0187_0::PF13_0187::hypothetical protein	1.27616	1.94174	-0.605542
aPFE0325w_1	aPFE0325w_1::PFE0325w::hypothetical protein	1.55689	0.692245	1.16931
aPFE0110w_0	aPFE0110w_0::PFE0110w::hypothetical protein	0.550607		#DIV/0!
aMAL7P1.147_2	aMAL7P1.147_2::MAL7P1.147::ubiquitin carboxyl-terminal hydrolase, putative	0.650964	1.16094	-0.834646
aPF11_0201_3	aPF11_0201_3::PF11_0201::hypothetical protein	1.75625	1.19334	0.55749
aPFC0370w_1	aPFC0370w_1::PFC0370w::hypothetical protein	3.62505	1.21818	1.57328
aMAL13P1.35_0	aMAL13P1.35_0::MAL13P1.35::u1 small nuclear ribonucleoprotein a, putative	1.1853	0.98599	0.265603
atRNA_RNAAla_0	atRNA_RNAAla_0::tRNA_RNA-Al::	1.64233	1.43417	0.195528
aPFF0575c_0	aPFF0575c_0::PFF0575c::hypothetical protein	0.735046	1.67931	-1.19197
aPF14_0646_0	aPF14_0646_0::PF14_0646::hypothetical protein	1.16902		#DIV/0!
aPFB0755w_1	aPFB0755w_1::PFB0755w::hypothetical protein	0.91813	0.879075	0.0627114
aPFI0785c_1	aPFI0785c_1::PFI0785c::transporter, putative	1.59079	0.859636	0.887947
aMAL8P1.16_0	aMAL8P1.16_0::MAL8P1.16::hypothetical protein			#DIV/0!
aPF14_0698_0	aPF14_0698_0::PF14_0698::hypothetical protein	0.695717	0.554012	0.328584
aMAL13P1.351_1	aMAL13P1.351_1::MAL13P1.351::hypothetical protein	0.954746	1.62748	-0.769448
aPF13_0155_2	aPF13_0155_2::PF13_0155::hypothetical protein	0.965596	1.33913	-0.471807
aPF07_0111_1	aPF07_0111_1::PF07_0111::hypothetical protein	1.47959	1.07994	0.454236
aPFL0150w_1	aPFL0150w_1::PFL0150w::origin recognition complex 1 protein	1.59215	1.28297	0.311482
aPFB0265c_2	aPFB0265c_2::PFB0265c::DNA repair endonuclease, putative	0.452962	0.965471	-1.09184
aPF07_0033_0	aPF07_0033_0::PF07_0033::Cg4	0.682156	0.927673	-0.443515
aPF14_0760_0	aPF14_0760_0::PF14_0760::hypothetical protein	0.82591	0.800239	0.0455532
aPFE0410w_0	aPFE0410w_0::PFE0410w::triose or hexose phosphate / phosphate translocator, putative	1.07409	1.22034	-0.184166
aPF11_0060_0	aPF11_0060_0::PF11_0060::hypothetical protein	1.22463	0.537813	1.18716
aPF14_0708_2	aPF14_0708_2::PF14_0708::hypothetical protein	0.351249	1.57132	-2.16141
aPFB0450w_0	aPFB0450w_0::PFB0450w::Sec61-gamma subunit of protein trans	1.31278	1.32941	-0.0181673
aPF07_0042_4	aPF07_0042_4::PF07_0042::hypothetical protein	1.06053	0.705204	0.58867
aPF14_0268_0	aPF14_0268_0::PF14_0268::hypothetical protein	1.0334	1.37801	-0.415181
aMAL7P1.123_0	aMAL7P1.123_0::MAL7P1.123::hypothetical protein	2.8778	1.22898	1.22751
aPF14_0204_1	aPF14_0204_1::PF14_0204::hypothetical protein	1.00492	1.39421	-0.472359
aMAL7P1.171_0	aMAL7P1.171_0::MAL7P1.171::hypothetical protein	0.428551	0.272146	0.655085
aPFI1465w_0	aPFI1465w_0::PFI1465w::hypothetical protein			#DIV/0!
aPFL1025c_0	aPFL1025c_0::PFL1025c::hypothetical protein	1.702	1.47304	0.208428
aPF14_0708_1	aPF14_0708_1::PF14_0708::hypothetical protein	0.608922	1.63828	-1.42785
aPFL1920c_0	aPFL1920c_0::PFL1920c::hydroxyethylthiazole kinase, putative	1.81592	0.950352	0.934165
aPFF0915w_0	aPFF0915w_0::PFF0915w::N-acetylglucosamine transferase	2.05596	1.26354	0.702346
aPFE1345c_1	aPFE1345c_1::PFE1345c::minichromosome maintenance protein 3, putative	1.21378	1.50976	-0.31482
aMAL13P1.380_5	aMAL13P1.380_5::MAL13P1.380::chloroquine resistance marker protein, putative	2.58622	0.717083	1.85063
aPF14_0542_0	aPF14_0542_0::PF14_0542::hypothetical protein, conserved	1.2748	0.933073	0.450214
aMAL13P1.119_1	aMAL13P1.119_1::MAL13P1.119::cAMP-specific 3',5'-cyclic phosphodiesterase 4B, putative	1.405	0.871516	0.688968
aPF11_0097_0	aPF11_0097_0::PF11_0097::succinyl-CoA synthetase alpha subunit, putative	1.59757	2.20417	-0.464352
aPFI1160w_1	aPFI1160w_1::PFI1160w::hypothetical protein	0.564168	1.2279	-1.12199
aPFC0105w_0	aPFC0105w_0::PFC0105w::serine/threonine protein kinase, putative	0.547894	1.21494	-1.14891
aPFL1155w_0	aPFL1155w_0::PFL1155w::GTP cyclohydrolase I	1.57723	1.18038	0.418142
aPF14_0366_1	aPF14_0366_1::PF14_0366::small subunit DNA primase	1.96916	1.47844	0.413504
aMAL13P1.125_0	aMAL13P1.125_0::MAL13P1.125::hypothetical protein	1.10121	0.884475	0.316201
aMAL13P1.308_2	aMAL13P1.308_2::MAL13P1.308::hypothetical protein, conserved	0.608922	0.7808	-0.358696
aPFF1240w_0	aPFF1240w_0::PFF1240w::poly(A) polymerase PAP, putative	0.857102	0.745162	0.201913
aPF11_0443_0	aPF11_0443_0::PF11_0443::hypothetical protein, conserved	2.20243	1.69335	0.379211
aPF11_0521_4	aPF11_0521_4::PF11_0521::erythrocyte membrane protein 1 (PfEMP1)	0.387866	0.240828	0.687556
aPFD1045w_0	aPFD1045w_0::PFD1045w::	2.03562	1.33589	0.607663
aPF07_0101_2	aPF07_0101_2::PF07_0101::hypothetical protein	1.70335	1.78515	-0.0676658
aPF14_0170_3	aPF14_0170_3::PF14_0170::hypothetical protein	1.13376	0.79484	0.512382
aPFF1365c_5	aPFF1365c_5::PFF1365c::null	1.15817	0.938472	0.303464
aPF14_0318_0	aPF14_0318_0::PF14_0318::hypothetical protein	1.504	0.911474	0.722529
aPFI0565w_1	aPFI0565w_1::PFI0565w::hypothetical protein	0.653676	1.59184	-1.28405
aPFL1985c_1	aPFL1985c_1::PFL1985c::hypothetical protein	0.650964	0.843437	-0.373704
aPFC0110w_0	aPFC0110w_0::PFC0110w::Cytoadherence linked asexual protein, CLAG	2.97002	1.2441	1.25537
aPFL1955w_0	aPFL1955w_0::PFL1955w::erythrocyte membrane protein 1 (PfEMP1)			#DIV/0!
aPFC0095c_0	aPFC0095c_0::PFC0095c::hypothetical protein	0.573662	1.29701	-1.17692
aPF10_0312_0	aPF10_0312_0::PF10_0312::hypothetical protein	2.26481	1.45145	0.641899
aPFE1330c_1	aPFE1330c_1::PFE1330c::hypothetical protein	1.10121	1.00651	0.129734
aPFF1340w_1	aPFF1340w_1::PFF1340w::hypothetical protein	0.469236	1.74195	-1.89232
aPFF0095c_2	aPFF0095c_2::PFF0095c::hypothetical protein	0.493647	1.49248	-1.59616
aMAL13P1.66_3	aMAL13P1.66_3::MAL13P1.66::hypothetical protein	1.14461	0.692245	0.725503
aPF10_0232_0	aPF10_0232_0::PF10_0232::hypothetical protein	0.752677	0.869356	-0.207917
aPFC0720w_1	aPFC0720w_1::PFC0720w::hypothetical protein	1.0646	1.43849	-0.434245
aMAL8P1.26_0	aMAL8P1.26_0::MAL8P1.26::hypothetical protein	1.30464	1.10694	0.237069
aPF13_0187_1	aPF13_0187_1::PF13_0187::hypothetical protein	2.16039	1.32293	0.707549
aPF11_0172_0	aPF11_0172_0::PF11_0172::hypothetical protein, conserved	1.22191	1.05403	0.21323
ac11rRNA18s_1	ac11rRNA18s_1::c11rRNA18s::	1.35482	1.54864	-0.192904
aPF07_0085_1	aPF07_0085_1::PF07_0085::ferrodoxin reductase-like protein	1.16495	1.38881	-0.253576
ac7rRNAITS2_0	ac7rRNAITS2_0::c7rRNAITS2::	1.35482	0.685765	0.982313
aPFL1110c_0	aPFL1110c_0::PFL1110c::cAMP-dependent protein kinase regulatory subunit, putative	1.79829	1.90286	-0.0815487
aPFD0320c_5	aPFD0320c_5::PFD0320c::hypothetical protein	0.3404	0.692245	-1.02405
aPF11_0091_1	aPF11_0091_1::PF11_0091::hypothetical protein	1.20699	0.78296	0.624409
aPF13_0118_1	aPF13_0118_1::PF13_0118::hypothetical protein	0.537045	1.02703	-0.93536
aPFC0755c_2	aPFC0755c_2::PFC0755c::protein kinase, putative	0.587223	0.899594	-0.615365
aPFL1950w_0	aPFL1950w_0::PFL1950w::erythrocyte membrane protein 1 (PfEMP1)			#DIV/0!
aPF10_0078_1	aPF10_0078_1::PF10_0078::hypothetical protein	0.672662	1.01623	-0.59527
aPF14_0275_0	aPF14_0275_0::PF14_0275::hypothetical protein	1.1975	1.28729	-0.104314
aMAL7P1.146_1	aMAL7P1.146_1::MAL7P1.146::hypothetical protein	1.68301	1.23114	0.451054
aPF11_0508_0	aPF11_0508_0::PF11_0508::hypothetical protein		2.49791	#NUM!
aPF07_0120_3	aPF07_0120_3::PF07_0120::hypothetical protein	1.26938	1.40393	-0.145347
aMAL13P1.356_1	aMAL13P1.356_1::MAL13P1.356::erythrocyte membrane protein 1 (PfEMP1)			#DIV/0!
aMAL7P1.115_0	aMAL7P1.115_0::MAL7P1.115::hypothetical protein	1.77523	1.93958	-0.127738
aPF11_0226_1	aPF11_0226_1::PF11_0226::hypothetical protein		1.49572	#NUM!
aPF10_0056_0	aPF10_0056_0::PF10_0056::hypothetical protein	1.32905	0.495695	1.42287
aPFB0335c_0	aPFB0335c_0::PFB0335c::cysteine protease, putative	1.55011	2.11561	-0.448708
aPFI0905w_0	aPFI0905w_0::PFI0905w::hypothetical protein	1.68708	1.26138	0.419531
aPF14_0501_1	aPF14_0501_1::PF14_0501::hypothetical protein	1.43483	1.03891	0.465815
aPF13_0024_0	aPF13_0024_0::PF13_0024::hypothetical protein	1.42398	1.32617	0.102663
aPF14_0200_1	aPF14_0200_1::PF14_0200::hypothetical protein	0.405496	0.800239	-0.980744
aMAL7P1.145_1	aMAL7P1.145_1::MAL7P1.145::DNA mismatch repair protein pms1 homologue, putative	0.599429	0.836957	-0.481565
aPFL1890c_1	aPFL1890c_1::PFL1890c::hypothetical protein, conserved	1.65453	0.943872	0.80976
aPF11_0205_0	aPF11_0205_0::PF11_0205::hypothetical protein	1.07273	1.06699	0.00775116
aPF10_0079_1	aPF10_0079_1::PF10_0079::hypothetical protein	1.09172	0.937392	0.219878
aPF11_0237_0	aPF11_0237_0::PF11_0237::hypothetical protein	2.09393	1.2009	0.8021
aMAL13P1.188_1	aMAL13P1.188_1::MAL13P1.188::hypothetical protein	2.11563	0.893115	1.24417
aPF07_0018_0	aPF07_0018_0::PF07_0018::hypothetical protein	1.80236	0.857476	1.07171
aPF11_0129_0	aPF11_0129_0::PF11_0129::hypothetical protein	1.71827	1.60048	0.102455
aPF14_0709_0	aPF14_0709_0::PF14_0709::ribosomal protein L20, putative	1.1419	1.30565	-0.193338
aPF10_0381_0	aPF10_0381_0::PF10_0381::hypothetical protein	0.515346	0.263507	0.967703
aPFL2535w_1	aPFL2535w_1::PFL2535w::RESA-like protein, putative	0.79743	1.06483	-0.417187
aPFL2240w_0	aPFL2240w_0::PFL2240w::hypothetical protein	0.526196	1.12422	-1.09526
aPF14_0615_0	aPF14_0615_0::PF14_0615::ATP synthase (C/AC39) subunit, putative	1.36024	0.738682	0.880838
aPFF0920c_2	aPFF0920c_2::PFF0920c::hypothetical protein	0.859814	0.948192	-0.141154
aMAL13P1.203_0	aMAL13P1.203_0::MAL13P1.203::hypothetical protein		0.494615	#NUM!
aPF14_0284_1	aPF14_0284_1::PF14_0284::hypothetical protein	0.48551	0.739762	-0.60756
aPFI1430w_1	aPFI1430w_1::PFI1430w::hypothetical protein	1.30328	1.71387	-0.395109
aPF14_0712_4	aPF14_0712_4::PF14_0712::hypothetical protein	0.977801		#DIV/0!
aPF11_0439_1	aPF11_0439_1::PF11_0439::hypothetical protein	0.49636	1.19226	-1.26424
aPF07_0081_1	aPF07_0081_1::PF07_0081::hypothetical protein	0.75132	1.03783	-0.466066
aPF14_0682_0	aPF14_0682_0::PF14_0682::hypothetical protein	2.47773	1.47197	0.751276
aPF13_0106_1	aPF13_0106_1::PF13_0106::hypothetical protein	1.40771	0.820758	0.77832
aPF10_0025_0	aPF10_0025_0::PF10_0025::PF70 protein	0.7798	0.268906	1.536
aPF11_0481_1	aPF11_0481_1::PF11_0481::hypothetical protein	2.38415	0.128513	4.21349
aPFL1520w_0	aPFL1520w_0::PFL1520w::dim1 protein homolog, putative	1.1419	0.679285	0.749345
aPFF0800w_1	aPFF0800w_1::PFF0800w::hypothetical protein			#DIV/0!
aPF11_0507_4	aPF11_0507_4::PF11_0507::antigen 332, putative	0.32955	0.875835	-1.41016
aPFI0755c_0	aPFI0755c_0::PFI0755c::6-phosphofructokinase, putative	0.356674	0.79268	-1.15213
aPF14_0177_1	aPF14_0177_1::PF14_0177::DNA replication licensing factor MCM2	1.51756	1.91366	-0.334584
aPF14_0648_2	aPF14_0648_2::PF14_0648::hypothetical protein	0.706567	0.535653	0.399528
aPFD0165w_1	aPFD0165w_1::PFD0165w::ubiquitin-specific protease, putative	1.72777	1.04539	0.724871
aPFC0865w_0	aPFC0865w_0::PFC0865w::RNA-binding protein, putative	0.473305		#DIV/0!
aPFF1140c_1	aPFF1140c_1::PFF1140c::ATP-dependent DEAD box helicase, putative	1.46467	0.964391	0.602884
aPFE0440w_0	aPFE0440w_0::PFE0440w::hypothetical protein	1.52841	0.843437	0.857677
aMAL13P1.380_11	aMAL13P1.380_11::MAL13P1.380::chloroquine resistance marker protein, putative	2.74625	0.937392	1.55074
aPF14_0588_2	aPF14_0588_2::PF14_0588::hypothetical protein	0.697073	2.88129	-2.04733
aMAL13P1.93_1	aMAL13P1.93_1::MAL13P1.93::hypothetical protein	0.665881	0.455737	0.547064
aPF14_0632_1	aPF14_0632_1::PF14_0632::26S proteasome subunit, putative	1.03476	1.38125	-0.416677
aPF14_0738_0	aPF14_0738_0::PF14_0738::lysophospholipase, putative	1.26802	1.17174	0.113928
aPF10_0260_1	aPF10_0260_1::PF10_0260::hypothetical protein	1.11749		#DIV/0!
aPF13_0254_3	aPF13_0254_3::PF13_0254::hypothetical protein	1.56638	1.43633	0.125051
aMAL7P1.131_0	aMAL7P1.131_0::MAL7P1.131::hypothetical protein	0.679443	0.410379	0.727396
aPFL0365c_0	aPFL0365c_0::PFL0365c::hypothetical protein		3.72257	#NUM!
aPF14_0392_2	aPF14_0392_2::PF14_0392::Ser/Thr protein kinase, putative	2.16174	1.02379	1.07828
aPF10_0388_0	aPF10_0388_0::PF10_0388::hypothetical protein	0.259029	0.159832	0.69656
aORF470_1	aORF470_1::ORF470::	1.85118	1.41365	0.38902
aPFI1075w_0	aPFI1075w_0::PFI1075w::hypothetical protein	0.443469	1.01731	-1.19785
aPFE0025c_0	aPFE0025c_0::PFE0025c::rifin			#DIV/0!
aPFF0330w_0	aPFF0330w_0::PFF0330w::coatomer alpha subunit, putative	0.88965	0.910394	-0.0332523
aPFD1060w_0	aPFD1060w_0::PFD1060w::u5 small nuclear ribonucleoprotein-specific protein, putative	1.04561	1.16742	-0.158979
aPFL2080c_0	aPFL2080c_0::PFL2080c::hypothetical protein	0.942541	0.468696	1.0079
aPF11_0214_1	aPF11_0214_1::PF11_0214::hypothetical protein	0.86117	1.32077	-0.617012
aPF13_0255_1	aPF13_0255_1::PF13_0255::hypothetical protein	3.88815	2.27652	0.772252
aMAL8P1.85_0	aMAL8P1.85_0::MAL8P1.85::hypothetical protein	1.64233	1.61128	0.0275358
aPFA0700c_0	aPFA0700c_0::PFA0700c::hypothetical protein, conserved in P. falciparum			#DIV/0!
aPFB0260w_0	aPFB0260w_0::PFB0260w::proteasome 26S regulatory subunit, putative	1.28701	1.41905	-0.140901
aPFA0175w_0	aPFA0175w_0::PFA0175w::hypothetical protein	1.82677	1.20198	0.603881
aPFE1325w_1	aPFE1325w_1::PFE1325w::hypothetical protein	0.43262	0.866116	-1.00146
aMAL13P1.178_1	aMAL13P1.178_1::MAL13P1.178::hypothetical protein	1.49044	1.06915	0.479275
aPFA0555c_0	aPFA0555c_0::PFA0555c::UMP-CMP kinase, putative	2.92934	1.57888	0.891672
aMAL7P1.178_1	aMAL7P1.178_1::MAL7P1.178::hypothetical protein	1.10799	1.04323	0.0868973
aPF14_0086_0	aPF14_0086_0::PF14_0086::hypothetical protein	0.355318		#DIV/0!
aPF11_0438_0	aPF11_0438_0::PF11_0438::Ribosomal protein, putative	0.37566	0.59397	-0.660961
aPF13_0210_2	aPF13_0210_2::PF13_0210::hypothetical protein		0.555092	#NUM!
aPFI1480w_1	aPFI1480w_1::PFI1480w::hypothetical protein	0.446181	0.686845	-0.622355
aPF14_0385_1	aPF14_0385_1::PF14_0385::hypothetical protein	0.790649	1.28405	-0.699596
aPF07_0113_1	aPF07_0113_1::PF07_0113::hypothetical protein	1.03612	1.28405	-0.30952
aPFA0110w_0	aPFA0110w_0::PFA0110w::ring-infected erythrocyte surface antigen precursor	3.17073	1.05295	1.59039
aMAL13P1.310_0	aMAL13P1.310_0::MAL13P1.310::cysteine protease, putative	1.38737	0.915793	0.599254
aPFD0115c_0	aPFD0115c_0::PFD0115c::hypothetical protein	0.736402	1.40825	-0.935335
aPF14_0572_0	aPF14_0572_0::PF14_0572::hypothetical protein	1.1758	0.495695	1.24612
aPF11_0154_0	aPF11_0154_0::PF11_0154::hypothetical protein	1.44297	1.38773	0.0563143
aPF11_0134_1	aPF11_0134_1::PF11_0134::hypothetical protein	1.67487	0.79376	1.07728
aun4tRNAThr1_0	aun4tRNAThr1_0::un-4-tRNA-Thr-1::	0.653676	0.807799	-0.305421
aPF14_0430_0	aPF14_0430_0::PF14_0430::hypothetical protein	0.592648	1.4914	-1.33142
aPFL0945w_0	aPFL0945w_0::PFL0945w::VAR fragment, pseudogene			#DIV/0!
aPF11_0085_0	aPF11_0085_0::PF11_0085::hypothetical protein	0.819129	1.27865	-0.642464
aPF14_0605_0	aPF14_0605_0::PF14_0605::cyclin, putative	1.30871	1.02379	0.354226
aPFA0125c_2	aPFA0125c_2::PFA0125c::Ebl-1 like protein, putative	1.11206	0.316424	1.81331
aPF14_0084_3	aPF14_0084_3::PF14_0084::hypothetical protein	0.610278	1.31645	-1.10912
aPF14_0387_1	aPF14_0387_1::PF14_0387::hypothetical protein	0.636046	0.867196	-0.447228
aPFA0210c_0	aPFA0210c_0::PFA0210c::hypothetical protein	1.44975	0.877995	0.723519
aPFE1173c_0	aPFE1173c_0::PFE1173c::	2.43976	1.9007	0.360204
aMAL7P1.212_0	aMAL7P1.212_0::MAL7P1.212::			#DIV/0!
aPFE1070c_0	aPFE1070c_0::PFE1070c::hypothetical protein	1.58944	0.759201	1.06596
aPFD0330w_1	aPFD0330w_1::PFD0330w::hypothetical protein	1.20293	0.836957	0.523322
aPFD0855c_0	aPFD0855c_0::PFD0855c::hypothetical protein	1.73861	1.49464	0.218137
aPF13_0313_0	aPF13_0313_0::PF13_0313::zinc finger protein	0.492291	0.544292	-0.14487
aMAL13P1.310_3	aMAL13P1.310_3::MAL13P1.310::cysteine protease, putative	0.939829	1.05295	-0.163962
aPFB0180w_1	aPFB0180w_1::PFB0180w::5'-3' exonuclease, N-terminal resolvase-like domain, putative	1.4728	1.80459	-0.293103
aPF14_0282_1	aPF14_0282_1::PF14_0282::hypothetical protein, conserved	0.721485	1.31321	-0.864061
aPFE1430c_0	aPFE1430c_0::PFE1430c::cyclophilin, putative	0.973733	0.564811	0.785757
aMAL13P1.122_2	aMAL13P1.122_2::MAL13P1.122::hypothetical protein	0.199358	0.646887	-1.69816
aPF13_0237_0	aPF13_0237_0::PF13_0237::hypothetical protein	1.14868		#DIV/0!
aPF13_0076_0	aPF13_0076_0::PF13_0076::hypothetical protein	0.566881	0.419019	0.436031
aPFE1095w_0	aPFE1095w_0::PFE1095w::hypothetical protein			#DIV/0!
aPF14_0525_0	aPF14_0525_0::PF14_0525::hypothetical protein	1.26938	0.682525	0.895168
aPFB0405w_0	aPFB0405w_0::PFB0405w::transmission-blocking target antigen s230 precursor	0.820485	1.44821	-0.819718
aPF13_0326_0	aPF13_0326_0::PF13_0326::actin-depolymerizing factor, putative	2.59165	0.666326	1.95957
aPFL2395c_0	aPFL2395c_0::PFL2395c::dimethyladenosine transferase, putative	0.735046	1.11666	-0.603287
aPF10_0159_0	aPF10_0159_0::PF10_0159::glycophorin-binding protein 130 precursor	0.736402	2.01086	-1.44924
aPF14_0626_7	aPF14_0626_7::PF14_0626::dynein beta chain, putative	0.70521	0.963311	-0.449948
aPF13_0234_0	aPF13_0234_0::PF13_0234::phosphoenolpyruvate carboxykinase	0.231906	0.522693	-1.17243
aPF14_0604_0	aPF14_0604_0::PF14_0604::hypothetical protein	1.2192	1.07455	0.182209
aPF11_0305_1	aPF11_0305_1::PF11_0305::hypothetical protein	0.526196	0.684685	-0.379842
aPFE0765w_3	aPFE0765w_3::PFE0765w::phosphatidylinositol 3-kinase, putative	1.43348	1.22034	0.232237
aPF14_0174_1	aPF14_0174_1::PF14_0174::hypothetical protein, conserved	0.740471	1.01407	-0.45364
aPF14_0073_3	aPF14_0073_3::PF14_0073::hypothetical protein			#DIV/0!
aPFE1635w_0	aPFE1635w_0::PFE1635w::RIF pseudogene			#DIV/0!
aPF14_0609_1	aPF14_0609_1::PF14_0609::hypothetical protein	1.93255	1.67499	0.206348
aMAL13P1.145_2	aMAL13P1.145_2::MAL13P1.145::hypothetical protein		0.922273	#NUM!
aPFC0425w_2	aPFC0425w_2::PFC0425w::hypothetical protein		0.58965	#NUM!
aPFL1620w_7	aPFL1620w_7::PFL1620w::asparagine/aspartate rich protein, putative	1.90407	1.55296	0.294064
aPFF1105c_1	aPFF1105c_1::PFF1105c::chorismate synthase	1.08901	0.954671	0.189938
aMAL13P1.38_1	aMAL13P1.38_1::MAL13P1.38::hypothetical protein	1.10121	0.856396	0.362743
aPFF0860c_0	aPFF0860c_0::PFF0860c::histone h2a	1.35617	1.61668	-0.25349
aPF13_0098_0	aPF13_0098_0::PF13_0098::hypothetical protein	1.19479	1.37045	-0.197894
aMAL13P1.485_1	aMAL13P1.485_1::MAL13P1.485::acyl-coa ligase antigen	1.1202	4.4105	-1.97718
aMAL8P1.335_1	aMAL8P1.335_1::MAL8P1.335::			#DIV/0!
aPFC0055w_0	aPFC0055w_0::PFC0055w::hypothetical protein			#DIV/0!
aPFE0430w_2	aPFE0430w_2::PFE0430w::ATP-dependent RNA helicase, putative	0.820485	1.03891	-0.340517
aPF14_0112_2	aPF14_0112_2::PF14_0112::POM1, putative	0.850321	1.49248	-0.811636
aPF13_0269_0	aPF13_0269_0::PF13_0269::glycerol kinase, putative		1.61992	#NUM!
aMAL13P1.314_0	aMAL13P1.314_0::MAL13P1.314::hypothetical protein	1.88779	1.06159	0.83048
aPFB1030w_0	aPFB1030w_0::PFB1030w::hypothetical protein			#DIV/0!
aMAL8P1.18_1	aMAL8P1.18_1::MAL8P1.18::hypothetical protein	0.428551	1.12962	-1.3983
aPFL1205c_0	aPFL1205c_0::PFL1205c::hypothetical protein	0.516702		#DIV/0!
aPF11_0289_1	aPF11_0289_1::PF11_0289::hypothetical protein	0.897787	0.913633	-0.025242
aMAL8P1.40_0	aMAL8P1.40_0::MAL8P1.40::RNA-binding protein, putative	1.00221	0.964391	0.0554987
aPFL1330c_1	aPFL1330c_1::PFL1330c::hypothetical protein	0.749964	1.35425	-0.852602
aPFF0225w_2	aPFF0225w_2::PFF0225w::DNA helicase, putative	0.566881	1.17714	-1.05417
aPFF1080w_0	aPFF1080w_0::PFF1080w::hypothetical protein, conserved	2.49129	2.34996	0.0842575
aMAL8P1.34_0	aMAL8P1.34_0::MAL8P1.34::hypothetical protein	1.04154	1.53784	-0.562186
aPFF1400w_2	aPFF1400w_2::PFF1400w::hypothetical protein		1.26786	#NUM!
aPF10_0001_3	aPF10_0001_3::PF10_0001::erythrocyte membrane protein 1 (PfEMP1)	0.490935		#DIV/0!
aPF11_0471_0	aPF11_0471_0::PF11_0471::hypothetical protein	0.828622	0.759201	0.126232
aMAL13P1.123_0	aMAL13P1.123_0::MAL13P1.123::hypothetical protein	1.72098	1.22034	0.495954
aPFL0370w_0	aPFL0370w_0::PFL0370w::hypothetical protein			#DIV/0!
aPFD0380c_1	aPFD0380c_1::PFD0380c::hypothetical protein	0.851677	1.47736	-0.794647
aPFE1045c_1	aPFE1045c_1::PFE1045c::hypothetical protein	1.03747	1.2279	-0.243116
aPFI1070c_1	aPFI1070c_1::PFI1070c::hypothetical protein	0.417702	0.577771	-0.468024
aPFD0940w_0	aPFD0940w_0::PFD0940w::hypothetical protein	2.57537	1.41905	0.859859
aPFA0270c_0	aPFA0270c_0::PFA0270c::hypothetical protein	0.35803	0.98167	-1.45516
aPF14_0416_1	aPF14_0416_1::PF14_0416::hypothetical protein	1.16767	0.965471	0.274323
aPFL0420w_1	aPFL0420w_1::PFL0420w::hypothetical protein	1.84033	1.32077	0.478581
aPF13_0135_1	aPF13_0135_1::PF13_0135::hypothetical protein			#DIV/0!
aPFI0260c_3	aPFI0260c_3::PFI0260c::hypothetical protein			#DIV/0!
aPF10_0254_0	aPF10_0254_0::PF10_0254::hypothetical protein	1.77116	1.34885	0.392966
aPF07_0126_1	aPF07_0126_1::PF07_0126::hypothetical protein	1.33312	0.465456	1.51809
aPF11_0213_3	aPF11_0213_3::PF11_0213::hypothetical protein	1.21513	0.928753	0.387747
aPFL0465c_0	aPFL0465c_0::PFL0465c::Zinc finger transcription factor (krox1)	1.09036	0.772161	0.497837
aPFE0860c_1	aPFE0860c_1::PFE0860c::hypothetical protein	0.161385	0.252707	-0.646962
aPF07_0055_1	aPF07_0055_1::PF07_0055::hypothetical protein			#DIV/0!
aPFB0920w_0	aPFB0920w_0::PFB0920w::hypothetical protein		0.454657	#NUM!
aPFL2425w_0	aPFL2425w_0::PFL2425w::adaptor-related protein complex 3, sigma 2 subunit, putative	0.516702	1.20846	-1.22576
aPFF0120w_0	aPFF0120w_0::PFF0120w::putative geranylgeranyltransferase	0.998144	1.29377	-0.374266
aPFE1045c_0	aPFE1045c_0::PFE1045c::hypothetical protein	1.43619	1.32833	0.112629
aPFC1120c_3	aPFC1120c_3::PFC1120c::var (3D7-varT3-2)			#DIV/0!
aPFF0770c_1	aPFF0770c_1::PFF0770c::hypothetica protein with PP2C domain	1.60707	1.09614	0.551992
aPFF0385c_0	aPFF0385c_0::PFF0385c::hypothetical protein	0.767594	1.33697	-0.800553
aPFC0640w_0	aPFC0640w_0::PFC0640w::CTRP protein	0.893719	0.444937	1.00622
aPFL1335w_1	aPFL1335w_1::PFL1335w::hypothetical protein	0.503141	1.72035	-1.77367
aPFB0370c_0	aPFB0370c_0::PFB0370c::RNA-binding protein, putative	0.848965	0.949272	-0.161116
aMAL8P1.105_0	aMAL8P1.105_0::MAL8P1.105::hypothetical protein	0.611634	1.03243	-0.755299
aPFA0350c_0	aPFA0350c_0::PFA0350c::hypothetical protein	1.35753	1.2117	0.163954
aPFD0975w_1	aPFD0975w_1::PFD0975w::unknown	0.787937	0.645807	0.286977
aPFL1425w_0	aPFL1425w_0::PFL1425w::t-complex protein 1, gamma subunit, putative	0.370236	1.32725	-1.84193
aPF10_0286_0	aPF10_0286_0::PF10_0286::hypothetical protein	0.43262	0.461137	-0.0920951
aPFA0620c_1	aPFA0620c_1::PFA0620c::glutamic acid-rich protein (garp)	0.588579	1.83807	-1.64288
aPF14_0217_0	aPF14_0217_0::PF14_0217::hypothetical protein	1.33854	1.09722	0.286806
aPFI0260c_0	aPFI0260c_0::PFI0260c::hypothetical protein	1.46874	1.13826	0.367743
aPF11_0094_0	aPF11_0094_0::PF11_0094::hypothetical protein	2.16717	0.736522	1.55701
aPF11_0127_0	aPF11_0127_0::PF11_0127::hypothetical protein	1.95967		#DIV/0!
aPFI0690c_1	aPFI0690c_1::PFI0690c::hypothetical protein	1.66267	0.775401	1.10049
aPF08_0018_0	aPF08_0018_0::PF08_0018::Translation initiation factor like protein	0.85439	1.14366	-0.420694
aPFL0415w_0	aPFL0415w_0::PFL0415w::acyl carrier protein, mitochondrial precursor, putative	1.09443	1.36289	-0.316487
aPF11_0395_6	aPF11_0395_6::PF11_0395::guanylyl cyclase	1.91085	1.40069	0.448078
aMAL13P1.170_0	aMAL13P1.170_0::MAL13P1.170::hypothetical protein	0.783869	0.687925	0.188361
aPFD1060w_4	aPFD1060w_4::PFD1060w::u5 small nuclear ribonucleoprotein-specific protein, putative	1.28023	0.809959	0.660481
aMAL13P1.1_2	aMAL13P1.1_2::MAL13P1.1::			#DIV/0!
aMAL7P1.167_0	aMAL7P1.167_0::MAL7P1.167::hypothetical protein	2.40857	0.97411	1.30602
aPFC0600w_0	aPFC0600w_0::PFC0600w::hypothetical protein	0.786581	0.561571	0.486126
aPFI1055w_0	aPFI1055w_0::PFI1055w::hypothetical protein		1.46765	#NUM!
aPFD0735c_1	aPFD0735c_1::PFD0735c::hypothetical protein	0.75132	1.33373	-0.827969
aPFD0255w_1	aPFD0255w_1::PFD0255w::Plasmodium yoelii blood stage membrane protein ag-1	0.668594	0.914713	-0.45219
aPFL2405c_4	aPFL2405c_4::PFL2405c::PFG377 protein		2.27004	#NUM!
aPFF0365c_1	aPFF0365c_1::PFF0365c::conserved hypothetical protein, EXS family	0.572305	0.612329	-0.0975212
aPF10_0064_0	aPF10_0064_0::PF10_0064::hypothetical protein	0.763526	1.513	-0.986666
aPF14_0140_0	aPF14_0140_0::PF14_0140::hypothetical protein	1.27345	0.868276	0.552514
aPF14_0450_1	aPF14_0450_1::PF14_0450::hypothetical protein	0.280728	0.956831	-1.76909
aPFF0520w_1	aPFF0520w_1::PFF0520w::calcium-dependent protein kinase	1.44704	1.10586	0.387929
aPF10_0104_0	aPF10_0104_0::PF10_0104::hypothetical protein	1.23141	1.09614	0.167869
aPF13_0088_0	aPF13_0088_0::PF13_0088::Myb1 protein	0.371592	1.07994	-1.53917
aPF13_0013_1	aPF13_0013_1::PF13_0013::PBS lyase HEAT-like repeat domain protein		0.695485	#NUM!
aPFD0980w_1	aPFD0980w_1::PFD0980w::holo-(acyl-carrier protein) synthase, putative		0.735443	#NUM!
aPF13_0188_0	aPF13_0188_0::PF13_0188::hypothetical protein	1.86474	1.49356	0.320215
aPF11_0507_3	aPF11_0507_3::PF11_0507::antigen 332, putative	0.344468	0.705204	-1.03367
aPF14_0564_1	aPF14_0564_1::PF14_0564::hypothetical protein, conserved		1.48708	#NUM!
aMAL13P1.96_0	aMAL13P1.96_0::MAL13P1.96::chromosome segregation protein, putative			#DIV/0!
aPF07_0021_1	aPF07_0021_1::PF07_0021::hypothetical protein	0.95339	1.13718	-0.254324
aPFL1490w_0	aPFL1490w_0::PFL1490w::hypothetical protein	0.737759	0.38554	0.936267
aPFI1720w_0	aPFI1720w_0::PFI1720w::hypothetical protein	0.455674	0.100435	2.18174
aPF10_0106_0	aPF10_0106_0::PF10_0106::hypothetical protein	0.933048	0.898514	0.0544095
aPF10_0266_0	aPF10_0266_0::PF10_0266::hypothetical protein	0.619772	0.58101	0.0931724
aMAL13P1.21_0	aMAL13P1.21_0::MAL13P1.21::hypothetical protein	0.735046	1.24194	-0.756685
aPF10_0363_1	aPF10_0363_1::PF10_0363::pyruvate kinase, putative	0.736402	1.33589	-0.859237
aMAL13P1.121_0	aMAL13P1.121_0::MAL13P1.121::hypothetical protein	1.60164	1.6264	-0.0221284
aPFC0221c_0	aPFC0221c_0::PFC0221c::hypothetical protein	0.777088	0.942792	-0.278862
aPF11_0108_1	aPF11_0108_1::PF11_0108::hypothetical protein, conserved	0.678087	0.99031	-0.546409
aPFF0045c_0	aPFF0045c_0::PFF0045c::RIFIN pseudogene			#DIV/0!
aPF10_0079_5	aPF10_0079_5::PF10_0079::hypothetical protein	0.615703	1.11666	-0.858888
aMAL8P1.68_1	aMAL8P1.68_1::MAL8P1.68::hypothetical protein	0.363455		#DIV/0!
aPFE1350c_0	aPFE1350c_0::PFE1350c::ubiquitin-conjugating enzyme, putative	1.87559	1.37261	0.450422
aPF08_0072_0	aPF08_0072_0::PF08_0072::hypothetical protein	0.881513		#DIV/0!
aMAL7P1.207_1	aMAL7P1.207_1::MAL7P1.207::	1.10121	1.38665	-0.332509
aPFE1160w_0	aPFE1160w_0::PFE1160w::hypothetical protein	0.572305	2.12101	-1.8899
aMAL7P1.89_1	aMAL7P1.89_1::MAL7P1.89::hypothetical protein	0.954746	1.23978	-0.376891
aPF11_0115_0	aPF11_0115_0::PF11_0115::hypothetical protein	0.904568	0.726803	0.315665
aPFF0810c_0	aPFF0810c_0::PFF0810c::hypothetical protein	0.817773	0.947112	-0.211834
aPF13_0254_5	aPF13_0254_5::PF13_0254::hypothetical protein	1.09036	1.76355	-0.693673
aPF11_0109_0	aPF11_0109_0::PF11_0109::hypothetical protein	0.759457	0.707364	0.102516
aPF10_0245_1	aPF10_0245_1::PF10_0245::glucosamine--fructose-6-phosphate aminotransferase, putative	1.40906	0.935232	0.591341
aPFE1410c_0	aPFE1410c_0::PFE1410c::hypothetical protein	2.14954	0.689005	1.64144
achr5tRNAArg1_0	achr5tRNAArg1_0::chr5-tRNA-Arg-1::(tRNA) tRNA-Arg			#DIV/0!
aPFI0330c_0	aPFI0330c_0::PFI0330c::hypothetical protein	0.54247		#DIV/0!
aPF08_0033_0	aPF08_0033_0::PF08_0033::hypothetical protein, conserved	0.454318		#DIV/0!
aPF13_0138_0	aPF13_0138_0::PF13_0138::hypothetical protein, conserved	1.04425	0.630688	0.727475
aPFL0765w_0	aPFL0765w_0::PFL0765w::hypothetical protein	0.958815	1.43417	-0.580888
aMAL13P1.83_0	aMAL13P1.83_0::MAL13P1.83::hypothetical protein	1.10799	0.79376	0.481176
aPF14_0539_0	aPF14_0539_0::PF14_0539::hypothetical protein	0.688936	1.09506	-0.668573
aPFF0910c_1	aPFF0910c_1::PFF0910c::hypothetical protein	3.00257	2.01626	0.574518
aPFI1045w_0	aPFI1045w_0::PFI1045w::hypothetical protein	0.495004	0.992469	-1.00358
aPFL1085w_1	aPFL1085w_1::PFL1085w::hypothetical protein	0.987295	1.19334	-0.273452
aPFC0940c_1	aPFC0940c_1::PFC0940c::hypothetical protein	2.20378		#DIV/0!
aPFB0405w_2	aPFB0405w_2::PFB0405w::transmission-blocking target antigen s230 precursor	1.19615	1.16742	0.0350686
aPFL1345c_0	aPFL1345c_0::PFL1345c::hypothetical protein, conserved	0.470592	0.516214	-0.13349
aPF08_0063_0	aPF08_0063_0::PF08_0063::hypothetical protein	0.625196	1.1145	-0.83402
aMAL8P1.61_1	aMAL8P1.61_1::MAL8P1.61::hypothetical protein	3.10971	1.40717	1.14398
aPF14_0319_3	aPF14_0319_3::PF14_0319::hypothetical protein	1.49586	1.93094	-0.368329
aPF08_0135_0	aPF08_0135_0::PF08_0135::hypothetical protein, conserved	0.914061	0.748402	0.288478
aMAL8P1.131_0	aMAL8P1.131_0::MAL8P1.131::Gas41 homologue	0.713348	0.874755	-0.294275
aPFL0235w_0	aPFL0235w_0::PFL0235w::hypothetical protein	1.35889	1.42877	-0.0723461
aMAL7P1.108_0	aMAL7P1.108_0::MAL7P1.108::hypothetical protein	1.28565	0.77756	0.725475
aPF10_0122_0	aPF10_0122_0::PF10_0122::phosphoglucomutase, putative	0.911349	1.31321	-0.527026
aMAL13P1.107_2	aMAL13P1.107_2::MAL13P1.107::hypothetical protein			#DIV/0!
aPF11_0287_0	aPF11_0287_0::PF11_0287::hypothetical protein	1.11749		#DIV/0!
aPF10_0001_0	aPF10_0001_0::PF10_0001::erythrocyte membrane protein 1 (PfEMP1)			#DIV/0!
aPFB0485c_1	aPFB0485c_1::PFB0485c::hypothetical protein	0.66995	0.527013	0.346214
aMAL13P1.155_0	aMAL13P1.155_0::MAL13P1.155::hypothetical protein	0.379729		#DIV/0!
aMAL13P1.167_0	aMAL13P1.167_0::MAL13P1.167::signal peptidase, putative	2.39636	1.99466	0.264703
aPF14_0585_0	aPF14_0585_0::PF14_0585::ribosomal protein S28e, putative	1.3616	1.29269	0.0749205
aMAL8P1.113_6	aMAL8P1.113_6::MAL8P1.113::hypothetical protein	0.905924	1.75059	-0.95038
aPF10_0219_1	aPF10_0219_1::PF10_0219::hypothetical protein	0.48551	0.711684	-0.551734
aPFI1495w_0	aPFI1495w_0::PFI1495w::hypothetical protein	0.793362	0.827238	-0.0603233
aPF14_0052_0	aPF14_0052_0::PF14_0052::hypothetical protein, conserved	0.268522	0.97519	-1.86064
aPFF1445c_0	aPFF1445c_0::PFF1445c::cullin-like protein, putative	0.899143	1.02811	-0.193368
aPF14_0175_0	aPF14_0175_0::PF14_0175::hypothetical protein	0.359386	0.737602	-1.03731
aPFD1210w_0	aPFD1210w_0::PFD1210w::hypothetical protein		0.98275	#NUM!
aPFE1325w_6	aPFE1325w_6::PFE1325w::hypothetical protein	0.423126	0.953591	-1.17228
aPF14_0339_0	aPF14_0339_0::PF14_0339::hypothetical protein	0.711991	1.21926	-0.776072
aMAL13P1.148_0	aMAL13P1.148_0::MAL13P1.148::P. falciparum myosin	1.09986	0.827238	0.410942
aPF10_0079_3	aPF10_0079_3::PF10_0079::hypothetical protein	1.1636	0.893115	0.381675
aPF14_0031_0	aPF14_0031_0::PF14_0031::hypothetical protein			#DIV/0!
aMAL7P1.92_2	aMAL7P1.92_2::MAL7P1.92::cysteine repeat modular protein 2 homologue		0.716004	#NUM!
aPF11_0350_0	aPF11_0350_0::PF11_0350::hypothetical protein	0.532976	1.05511	-0.985245
aPF07_0095_0	aPF07_0095_0::PF07_0095::hypothetical protein, conserved	0.878801	0.848837	0.0500489
aPF13_0161_0	aPF13_0161_0::PF13_0161::hypothetical protein	1.04561	0.620968	0.751753
aPF14_0326_9	aPF14_0326_9::PF14_0326::hypothetical protein	0.320057	0.698724	-1.12639
aPF07_0050_1	aPF07_0050_1::PF07_0050::erythrocyte membrane protein 1 (PfEMP1)			#DIV/0!
aPFL1665c_0	aPFL1665c_0::PFL1665c::hypothetical protein	1.03205	0.828318	0.317254
aMAL7P1.64_0	aMAL7P1.64_0::MAL7P1.64::hypothetical protein	1.45246	0.654447	1.15015
aPF13_0170_0	aPF13_0170_0::PF13_0170::glutaminyl-tRNA synthetase, putative	0.394647	0.671726	-0.767311
aPF11_0168_3	aPF11_0168_3::PF11_0168::hypothetical protein	1.38194	1.03135	0.422166
aMAL8P1.2_1	aMAL8P1.2_1::MAL8P1.2::hypothetical protein with DNAJ domain	1.0768	0.546452	0.978586
aPF07_0118_7	aPF07_0118_7::PF07_0118::hypothetical protein	1.09172	1.60372	-0.554818
aPFI1495w_1	aPFI1495w_1::PFI1495w::hypothetical protein	0.711991	0.78512	-0.141054
aPFL2060c_0	aPFL2060c_0::PFL2060c::rabGDI protein	0.756745	1.39529	-0.882685
aPFF1035w_1	aPFF1035w_1::PFF1035w::Pfs77 protein	0.679443	0.465456	0.545707
aPFA0505c_0	aPFA0505c_0::PFA0505c::DNA-directed RNA polymerase 2 subunit, putative	0.882869	1.04539	-0.243765
aMAL13P1.142_0	aMAL13P1.142_0::MAL13P1.142::hypothetical protein	0.91813	1.23978	-0.43331
aPFE0155w_1	aPFE0155w_1::PFE0155w::hypothetical protein	1.90271		#DIV/0!
aPFE0205w_0	aPFE0205w_0::PFE0205w::ATP-dependent helicase, putative	1.04697	1.19766	-0.194002
aPF07_0037_0	aPF07_0037_0::PF07_0037::Cg2	1.54333	1.30133	0.246052
aPF07_0049_2	aPF07_0049_2::PF07_0049::erythrocyte membrane protein 1 (PfEMP1)	1.3616	1.03567	0.394741
aPFI0010c_1	aPFI0010c_1::PFI0010c::rifin			#DIV/0!
aPFA0765c_1	aPFA0765c_1::PFA0765c::erythrocyte membrane protein 1 (PfEMP1)			#DIV/0!
aPFL1865w_1	aPFL1865w_1::PFL1865w::hypothetical protein	1.06731	0.921193	0.212402
aPF10_0326_0	aPF10_0326_0::PF10_0326::hypothetical protein	0.911349	0.98275	-0.108821
aPFC0570c_0	aPFC0570c_0::PFC0570c::hypothetical protein	0.70521	1.1199	-0.667248
aPF11_0114_0	aPF11_0114_0::PF11_0114::actin, putative	0.968308	0.996789	-0.0418221
aPF11_0015_0	aPF11_0015_0::PF11_0015::hypothetical protein	0.101713		#DIV/0!
aPF11_0179_0	aPF11_0179_0::PF11_0179::hypothetical protein	1.28972	1.11234	0.213457
aMAL8P1.50_0	aMAL8P1.50_0::MAL8P1.50::hypothetical protein	0.405496	1.06483	-1.39286
aPF08_0113_0	aPF08_0113_0::PF08_0113::vacuolar proton translocating ATPase subunit A	0.488223	0.701964	-0.523858
aMAL13P1.37_0	aMAL13P1.37_0::MAL13P1.37::hypothetical protein	2.28108	0.97303	1.22916
aPFL1275c_0	aPFL1275c_0::PFL1275c::hypothetical protein	1.60029	0.991389	0.690805
aPF10_0026_1	aPF10_0026_1::PF10_0026::hypothetical protein	0.596717	0.560491	0.0903534
aPFD0110w_1	aPFD0110w_1::PFD0110w::reticulocyte binding protein, putative	2.37873	1.23546	0.945146
aPFL0015c_0	aPFL0015c_0::PFL0015c::rifin			#DIV/0!
aPF14_0381_0	aPF14_0381_0::PF14_0381::delta-aminolevulinic acid dehydratase	0.38651	0.98815	-1.35423
aPF13_0308_1	aPF13_0308_1::PF13_0308::DNA helicase	1.35617	1.40069	-0.0465941
aPFF0965c_0	aPFF0965c_0::PFF0965c::hypothetical protein		0.815358	#NUM!
aPF11_0191_0	aPF11_0191_0::PF11_0191::hypothetical protein	0.505853	0.59289	-0.229046
aPFF0745c_3	aPFF0745c_3::PFF0745c::ribonuclease, putative	1.00221	1.07023	-0.0947262
aPF10_0380_0	aPF10_0380_0::PF10_0380::trophozoite antigen R45, putative	0.244111	0.442777	-0.859042
aPFL0765w_1	aPFL0765w_1::PFL0765w::hypothetical protein	1.02391	1.23762	-0.273474
aMAL8P1.154_2	aMAL8P1.154_2::MAL8P1.154::hypothetical protein	0.367523	0.573451	-0.641835
aPFE0890c_0	aPFE0890c_0::PFE0890c::hypothetical protein			#DIV/0!
aPFL1660c_1	aPFL1660c_1::PFL1660c::hypothetical protein			#DIV/0!
aPF10_0003_0	aPF10_0003_0::PF10_0003::rifin			#DIV/0!
aPFE0250w_3	aPFE0250w_3::PFE0250w::hypothetical protein	1.1202	1.02811	0.123765
aPF14_0109_0	aPF14_0109_0::PF14_0109::hypothetical protein	1.83083	0.79376	1.20573
aPF11_0202_1	aPF11_0202_1::PF11_0202::clathrin coat assembly protein, putative			#DIV/0!
aPFB0910w_0	aPFB0910w_0::PFB0910w::hypothetical protein	1.30193	0.242988	2.42169
aPF13_0226_1	aPF13_0226_1::PF13_0226::hypothetical protein, conserved	1.12698	0.876915	0.361953
aPF11_0207_1	aPF11_0207_1::PF11_0207::hypothetical protein	0.40414	0.812119	-1.00684
aPFI0285w_1	aPFI0285w_1::PFI0285w::hypothetical protein	0.680799	0.557252	0.288901
aPFF1045w_2	aPFF1045w_2::PFF1045w::hypothetical protein, conserved	0.679443	0.617729	0.13738
aMAL13P1.80_0	aMAL13P1.80_0::MAL13P1.80::hypothetical protein	0.714704	0.798079	-0.159187
aPFD0320c_2	aPFD0320c_2::PFD0320c::hypothetical protein	0.284797	1.64476	-2.52987
aPFF0845c_3	aPFF0845c_3::PFF0845c::erythrocyte membrane protein 1 (PfEMP1)			#DIV/0!
aPFL1955w_2	aPFL1955w_2::PFL1955w::erythrocyte membrane protein 1 (PfEMP1)			#DIV/0!
aPF14_0350_0	aPF14_0350_0::PF14_0350::hypothetical protein	1.47552	1.19226	0.307523
aPF14_0582_0	aPF14_0582_0::PF14_0582::hypothetical protein		0.78512	#NUM!
aPFD0720w_0	aPFD0720w_0::PFD0720w::hypothetical protein	2.29465	0.488135	2.23292
aPF10_0267_1	aPF10_0267_1::PF10_0267::hypothetical protein	1.13376	1.03459	0.132062
aPFE1040c_0	aPFE1040c_0::PFE1040c::hypothetical protein	0.621128	1.10586	-0.832212
aPF11_0042_0	aPF11_0042_0::PF11_0042::hypothetical protein			#DIV/0!
aPF14_0664_1	aPF14_0664_1::PF14_0664::biotin carboxylase subunit of acetyl CoA carboxylase, putative		2.20957	#NUM!
aPF11_0461_0	aPF11_0461_0::PF11_0461::rab6	0.819129	1.07779	-0.395907
aPFD0690c_1	aPFD0690c_1::PFD0690c::hypothetical protein	0.64147	1.33697	-1.05951
ac5rRNA28s_1	ac5rRNA28s_1::c5rRNA28s::	1.35617	1.12098	0.274778
aPF11_0181_1	aPF11_0181_1::PF11_0181::tyrosine --tRNA ligase, putative	1.55824	1.31861	0.2409
aPFC0080c_1	aPFC0080c_1::PFC0080c::hypothetical protein	0.305139	0.359622	-0.237013
aPF14_0216_1	aPF14_0216_1::PF14_0216::hypothetical protein	1.46331	1.62856	-0.154357
aPFF0450c_0	aPFF0450c_0::PFF0450c::transporter protein, putative	0.979158	1.01299	-0.0490047
aPFI0370c_0	aPFI0370c_0::PFI0370c::subunit of proteaseome activator complex, putative	1.06731	0.875835	0.285246
aPF07_0067_0	aPF07_0067_0::PF07_0067::hypothetical protein	0.330906	0.515134	-0.638524
aPF10_0224_6	aPF10_0224_6::PF10_0224::dynein heavy chain, putative	2.84932		#DIV/0!
aPF08_0089_0	aPF08_0089_0::PF08_0089::hypothetical protein	0.583155	1.36721	-1.22928
aPFF0770c_2	aPFF0770c_2::PFF0770c::hypothetica protein with PP2C domain	1.70471	1.2711	0.423455
aPF08_0139_0	aPF08_0139_0::PF08_0139::rifin	1.82405		#DIV/0!
aPF11_0357_2	aPF11_0357_2::PF11_0357::hypothetical protein	0.758101	1.75815	-1.2136
aPFC0705c_3	aPFC0705c_3::PFC0705c::hypothetical protein	1.90542		#DIV/0!
aPF13_0258_0	aPF13_0258_0::PF13_0258::sexual stage-specific protein kinase	1.86881	1.07239	0.801295
aPFE0245c_1	aPFE0245c_1::PFE0245c::hypothetical protein		0.662006	#NUM!
aPFF1145c_2	aPFF1145c_2::PFF1145c::protein kinase, putative	0.816417	0.443857	0.879209
aPF11_0466_0	aPF11_0466_0::PF11_0466::transport protein, putative	0.466524	1.41905	-1.6049
aMAL7P1.211_0	aMAL7P1.211_0::MAL7P1.211::	0.543826	4.01632	-2.88466
aMAL7P1.29_3	aMAL7P1.29_3::MAL7P1.29::hypothetical protein	1.30464	0.773241	0.754662
aPFD0285c_1	aPFD0285c_1::PFD0285c::amino acid decarboxylase, putative	0.603497	0.7862	-0.381549
aPF08_0025_0	aPF08_0025_0::PF08_0025::hypothetical protein	0.682156	1.41149	-1.04904
aPF10_0222_0	aPF10_0222_0::PF10_0222::hypothetical protein	2.09122	1.67067	0.323914
aPF13_0297_0	aPF13_0297_0::PF13_0297::hypothetical protein, conserved	1.95289	1.50868	0.372321
aPF14_0691_1	aPF14_0691_1::PF14_0691::hypothetical protein	1.801	0.859636	1.067
aPFC0680w_1	aPFC0680w_1::PFC0680w::hypothetical protein	0.686224	1.65016	-1.26585
aPF14_0481_1	aPF14_0481_1::PF14_0481::hypothetical protein, conserved	1.05917	0.825078	0.360334
aPF14_0360_0	aPF14_0360_0::PF14_0360::hypothetical protein	0.984582	1.00435	-0.0286767
aPFL1670c_1	aPFL1670c_1::PFL1670c::hypothetical protein	1.32363	1.8737	-0.501398
aPF14_0088_1	aPF14_0088_1::PF14_0088::hypothetical protein	1.79015		#DIV/0!
aPF11_0466_1	aPF11_0466_1::PF11_0466::transport protein, putative	1.05646	1.28621	-0.283894
aPFI0495w_4	aPFI0495w_4::PFI0495w::hypothetical protein	0.984582	1.06267	-0.110104
aPF10_0044_0	aPF10_0044_0::PF10_0044::hypothetical protein	1.29515	1.2009	0.109
aPF11_0092_0	aPF11_0092_0::PF11_0092::hypothetical protein		0.646887	#NUM!
aMAL8P1.42_0	aMAL8P1.42_0::MAL8P1.42::hypothetical protein		1.23114	#NUM!
aPFD0725c_0	aPFD0725c_0::PFD0725c::arsenical pump-driving ATPase, putative	1.12427	0.899594	0.32164
aPF11_0016_0	aPF11_0016_0::PF11_0016::hypothetical protein	0.119343		#DIV/0!
aMAL13P1.238_0	aMAL13P1.238_0::MAL13P1.238::hypothetical protein	1.17309		#DIV/0!
aPFL1585c_1	aPFL1585c_1::PFL1585c::hypothetical protein	0.424482	0.77972	-0.877252
aPF14_0440_1	aPF14_0440_1::PF14_0440::hypothetical protein	1.29786	0.765681	0.761318
aMAL8P1.144_2	aMAL8P1.144_2::MAL8P1.144::hypothetical protein	2.97816	0.512974	2.53746
aPFD0145c_0	aPFD0145c_0::PFD0145c::hypothetical protein	0.66995	1.42877	-1.09265
aMAL7P1.50_1	aMAL7P1.50_1::MAL7P1.50::erythrocyte membrane protein 1 (PfEMP1)			#DIV/0!
aPFL1175w_1	aPFL1175w_1::PFL1175w::hypothetical protein	0.655032	0.561571	0.222096
aPFB0440c_0	aPFB0440c_0::PFB0440c::hypothetical protein	0.477373	0.746242	-0.644526
aPF10_0127_1	aPF10_0127_1::PF10_0127::hypothetical protein	1.7793	0.99031	0.845359
aMAL13P1.243_0	aMAL13P1.243_0::MAL13P1.243::elongation factor Tu, putative	0.427195	0.97627	-1.19239
aPFD0250c_2	aPFD0250c_2::PFD0250c::hypothetical protein	0.796074	1.07994	-0.439983
aPF11_0007_1	aPF11_0007_1::PF11_0007::erythrocyte membrane protein 1 (PfEMP1)			#DIV/0!
aPF11_0084_0	aPF11_0084_0::PF11_0084::hypothetical protein	0.68758	0.963311	-0.486473
aPF14_0084_1	aPF14_0084_1::PF14_0084::hypothetical protein	0.554675	1.19982	-1.1131
aPF13_0270_0	aPF13_0270_0::PF13_0270::hypothetical protein	1.08901	0.693325	0.651411
aPF10_0317_0	aPF10_0317_0::PF10_0317::hypothetical protein	1.85796	1.6102	0.20648
aPF14_0029_3	aPF14_0029_3::PF14_0029::hypothetical protein	1.603	0.525933	1.60782
aPF14_0471_0	aPF14_0471_0::PF14_0471::hypothetical protein	1.03205	0.840197	0.296711
aPFC0010c_0	aPFC0010c_0::PFC0010c::rifin			#DIV/0!
aPFD1250w_1	aPFD1250w_1::PFD1250w::			#DIV/0!
aPF11_0252_2	aPF11_0252_2::PF11_0252::hypothetical protein	0.763526	0.79376	-0.0560248
aPF14_0152_1	aPF14_0152_1::PF14_0152::hypothetical protein	0.345824	1.13178	-1.71049
aPFL0690c_0	aPFL0690c_0::PFL0690c::hypothetical protein	0.908637		#DIV/0!
aPFL2015w_1	aPFL2015w_1::PFL2015w::hypothetical protein	0.71606	0.740842	-0.0490862
aPF11_0077_1	aPF11_0077_1::PF11_0077::hypothetical protein	0.842184	1.07239	-0.348616
aPF07_0079_0	aPF07_0079_0::PF07_0079::60S ribosomal protein L11a, putative	1.00899	1.19874	-0.248601
aMAL7P1.153_0	aMAL7P1.153_0::MAL7P1.153::hypothetical protein	2.17395	1.42553	0.608821
aPFB0210c_0	aPFB0210c_0::PFB0210c::monosaccharide transporter, putative	0.492291	0.725723	-0.559907
aPFL1705w_1	aPFL1705w_1::PFL1705w::hypothetical protein	0.57773	0.964391	-0.739222
aPF14_0469_0	aPF14_0469_0::PF14_0469::transcription factor IIIb subunit, putative	0.752677	0.712764	0.0786062
aPFI0540w_0	aPFI0540w_0::PFI0540w::hypothetical protein	2.15632	0.338023	2.67338
aPF14_0094_0	aPF14_0094_0::PF14_0094::hypothetical protein	1.93119	0.882315	1.13013
aPFE1170w_0	aPFE1170w_0::PFE1170w::hypothetical protein	0.627909	1.03783	-0.72494
aPF14_0120_0	aPF14_0120_0::PF14_0120::hypothetical protein	0.979158	1.07239	-0.13121
aPFL1930w_0	aPFL1930w_0::PFL1930w::hypothetical protein	0.707923	1.16094	-0.713631
aMAL13P1.320_0	aMAL13P1.320_0::MAL13P1.320::hypothetical protein		1.14474	#NUM!
aMAL7P1.162_2	aMAL7P1.162_2::MAL7P1.162::dynein heavy chain, putative			#DIV/0!
aPFC0920w_0	aPFC0920w_0::PFC0920w::histone H2A variant, putative	1.4172	1.16418	0.28373
aPF14_0293_0	aPF14_0293_0::PF14_0293::hypothetical protein	2.02206	1.04863	0.947322
aPF14_0716_0	aPF14_0716_0::PF14_0716::Proteosome subunit alpha type 1, putative	2.01256	1.69335	0.24915
aPFD0860w_0	aPFD0860w_0::PFD0860w::hypothetical protein	2.20107	2.06054	0.0951863
aPFD0990w_0	aPFD0990w_0::PFD0990w::ribosome recycling factor, putative	0.798786	0.97735	-0.291066
aPFI0220w_0	aPFI0220w_0::PFI0220w::prefoldin subunit, putative	1.11478	1.2279	-0.139437
aPF14_0517_0	aPF14_0517_0::PF14_0517::peptidase, putative	0.524839	0.854237	-0.70276
aMAL8P1.217_0	aMAL8P1.217_0::MAL8P1.217::			#DIV/0!
aPF11_0474_0	aPF11_0474_0::PF11_0474::hypothetical protein, conserved			#DIV/0!
aPF10_0373_0	aPF10_0373_0::PF10_0373::hypothetical protein	0.42177	1.01515	-1.26716
aPFE1135w_0	aPFE1135w_0::PFE1135w::hypothetical protein, conserved	1.67081	2.90505	-0.79802
aPFL1085w_0	aPFL1085w_0::PFL1085w::hypothetical protein	1.83626	1.23222	0.575513
aPFL1245w_1	aPFL1245w_1::PFL1245w::ubiquitin-activating enzyme e1, putative	0.619772	1.69227	-1.44915
aMAL7P1.162_5	aMAL7P1.162_5::MAL7P1.162::dynein heavy chain, putative			#DIV/0!
aPFI0860c_0	aPFI0860c_0::PFI0860c::ATP-dependant RNA helicase, putative	0.763526	0.831558	-0.123139
aPF11_0276_1	aPF11_0276_1::PF11_0276::hypothetical protein	0.561456	0.77648	-0.467776
aPFE1525w_1	aPFE1525w_1::PFE1525w::hypothetical protein		1.05187	#NUM!
aPF07_0064_1	aPF07_0064_1::PF07_0064::hypothetical protein	0.874732	1.88342	-1.10644
aPF14_0544_0	aPF14_0544_0::PF14_0544::hypothetical protein	1.34668	1.19334	0.174404
aPFF0210w_0	aPFF0210w_0::PFF0210w::hypothetical protein	1.14461	1.07563	0.0896817
achr4tRNAAla1_0	achr4tRNAAla1_0::chr4-tRNA-Al-1::		1.28405	#NUM!
aPF14_0364_1	aPF14_0364_1::PF14_0364::cleavage and polyadenylation specifity factor protein, putative	0.905924	0.678205	0.417668
aPF14_0128_0	aPF14_0128_0::PF14_0128::ubiquitin conjugating enzyme, putative	1.25717	1.31861	-0.0688375
aPFC0560c_0	aPFC0560c_0::PFC0560c::hypothetical protein	0.621128	0.773241	-0.316028
aPFB0245c_0	aPFB0245c_0::PFB0245c::DNA-directed RNA polymerase II 16 kDa subunit, putative	1.34126	1.21926	0.137581
aPFL0930w_1	aPFL0930w_1::PFL0930w::clathrin heavy chain, putative	2.00307	1.52704	0.391472
aPF11_0041_0	aPF11_0041_0::PF11_0041::hypothetical protein	1.12834	0.479496	1.23461
aPFL1410c_1	aPFL1410c_1::PFL1410c::hypothetical protein	0.543826	0.444937	0.289542
aPFL2665c_2	aPFL2665c_2::PFL2665c::erythrocyte membrane protein 1 (PfEMP1)			#DIV/0!
aPFB0415c_0	aPFB0415c_0::PFB0415c::hypothetical protein	0.754033	1.23222	-0.708558
aPFE1395c_0	aPFE1395c_0::PFE1395c::hypothetical protein	1.43348	2.23549	-0.641071
aPFF1070c_0	aPFF1070c_0::PFF1070c::osjnba0088k19.13 protein	0.481442	0.58641	-0.284549
aPFE0710w_1	aPFE0710w_1::PFE0710w::hypothetical protein	2.45061	1.38773	0.820413
aPF08_0011_0	aPF08_0011_0::PF08_0011::leucine -- tRNA ligase	0.980514	0.874755	0.164658
aPF10_0234_1	aPF10_0234_1::PF10_0234::hypothetical protein	1.45924	0.920113	0.665337
aPF14_0248_0	aPF14_0248_0::PF14_0248::ubiquinol-cytochrome c reductase hinge protein, putative	1.999	2.24089	-0.16479
aPFI1805w_0	aPFI1805w_0::PFI1805w::rifin			#DIV/0!
aPFD0190w_1	aPFD0190w_1::PFD0190w::hypothetical protein	2.36788	1.54972	0.611587
aPF10_0199_2	aPF10_0199_2::PF10_0199::hypothetical protein	0.598073	1.36613	-1.1917
aPF13_0047_0	aPF13_0047_0::PF13_0047::hypothetical protein	1.16495	1.0929	0.0921053
aPF14_0185_0	aPF14_0185_0::PF14_0185::ATP-dependent RNA helicase, putative	0.379729	0.546452	-0.525126
aPFI0635c_0	aPFI0635c_0::PFI0635c::hypothetical protein	0.713348	0.572371	0.317655
aPF11_0385_0	aPF11_0385_0::PF11_0385::hypothetical protein	0.805567	1.20522	-0.581218
aPFE0615w_0	aPFE0615w_0::PFE0615w::hypothetical protein		0.663086	#NUM!
aPF00_0001_0	aPF00_0001_0::PF00_0001::hypothetical protein		1.36181	#NUM!
aPFF1535w_0	aPFF1535w_0::PFF1535w::hypothetical protein, conserved in P. falciparum		0.719243	#NUM!
aPF08_0134_0	aPF08_0134_0::PF08_0134::hypothetical protein	1.49993	1.39637	0.103214
aPF11_0279_0	aPF11_0279_0::PF11_0279::hypothetical protein	0.314632	1.06483	-1.75888
aPF11_0416_0	aPF11_0416_0::PF11_0416::myosin heavy chain subunit, putative	0.823198	0.933073	-0.18075
aPFI0550w_1	aPFI0550w_1::PFI0550w::hypothetical protein	0.504497	0.923353	-0.872037
aPF14_0149_1	aPF14_0149_1::PF14_0149::hypothetical protein	2.31228	0.943872	1.29265
aPF11_0188_1	aPF11_0188_1::PF11_0188::heat shock protein 90, putative	0.322769	0.817518	-1.34075
aPFL0295c_1	aPFL0295c_1::PFL0295c::hypothetical protein, conserved	0.553319	0.849917	-0.61921
aMAL13P1.26_1	aMAL13P1.26_1::MAL13P1.26::hypothetical protein	0.60621	0.901754	-0.572917
aPF10_0025_1	aPF10_0025_1::PF10_0025::PF70 protein	0.520771	0.236508	1.13876
aPFL0610w_0	aPFL0610w_0::PFL0610w::hypothetical protein	0.899143	1.12746	-0.326457
aPF14_0210_1	aPF14_0210_1::PF14_0210::hypothetical protein		1.85859	#NUM!
aPF11_0508_1	aPF11_0508_1::PF11_0508::hypothetical protein	0.938472	1.74519	-0.894999
aPFC0565w_1	aPFC0565w_1::PFC0565w::hypothetical protein	0.394647		#DIV/0!
aPF14_0179_4	aPF14_0179_4::PF14_0179::hypothetical protein		0.921193	#NUM!
aPFL2305w_0	aPFL2305w_0::PFL2305w::hypothetical protein, conserved	0.838115	1.07239	-0.355602
aPFE0555w_0	aPFE0555w_0::PFE0555w::stearoyl-CoA desaturase (acyl-CoA desaturase, faty acid desaturase), putative	1.02934	1.48708	-0.530772
aPFB0820c_2	aPFB0820c_2::PFB0820c::hypothetical protein	1.25989	1.1253	0.16298
aPFC0760c_2	aPFC0760c_2::PFC0760c::hypothetical protein	1.83219	1.03459	0.824515
aMAL13P1.120_0	aMAL13P1.120_0::MAL13P1.120::splicing factor, putative	0.320057	0.98275	-1.6185
aPFB0875c_0	aPFB0875c_0::PFB0875c::hypothetical protein	0.318701	0.840197	-1.39852
aPF11_0333_1	aPF11_0333_1::PF11_0333::hypothetical protein	0.703854	1.41365	-1.00607
aPFL0345w_0	aPFL0345w_0::PFL0345w::hypothetical protein	0.904568	0.861796	0.0698825
aPFC0305w_0	aPFC0305w_0::PFC0305w::EB1 homolog, putative	0.943897	0.765681	0.301886
aPF07_0120_1	aPF07_0120_1::PF07_0120::hypothetical protein	0.429907	1.20306	-1.48461
aPF11_0397_0	aPF11_0397_0::PF11_0397::hypothetical protein, conserved	0.557388	1.34993	-1.27613
aPF14_0384_0	aPF14_0384_0::PF14_0384::hypothetical protein	0.457031	0.865036	-0.920469
aPFL0370w_1	aPFL0370w_1::PFL0370w::hypothetical protein		0.97735	#NUM!
aPFI0175w_1	aPFI0175w_1::PFI0175w::hypothetical protein	1.34532	0.509734	1.40014
aMAL8P1.23_0	aMAL8P1.23_0::MAL8P1.23::ubiquitin-protein ligase 1, putative	1.26938	0.714924	0.828262
aPFC0075c_0	aPFC0075c_0::PFC0075c::hypothetical protein	0.717416	0.870436	-0.278928
aPF11_0346_0	aPF11_0346_0::PF11_0346::hypothetical protein	1.03069	1.25058	-0.278979
aMAL8P1.7_2	aMAL8P1.7_2::MAL8P1.7::hypothetical protein	1.1636	1.2495	-0.102755
aMAL13P1.229_0	aMAL13P1.229_0::MAL13P1.229::hypothetical protein	0.656388	1.61452	-1.29848
aPF14_0490_0	aPF14_0490_0::PF14_0490::hypothetical protein	0.674018	1.07779	-0.67721
aPF08_0011_2	aPF08_0011_2::PF08_0011::leucine -- tRNA ligase	1.31549	0.816438	0.688183
aPF14_0710_4	aPF14_0710_4::PF14_0710::hypothetical protein	2.66624		#DIV/0!
aPF10_0186_1	aPF10_0186_1::PF10_0186::hypothetical protein	1.18258	1.76247	-0.575657
aPFL0545w_0	aPFL0545w_0::PFL0545w::kinesin-related protein, putative	0.592648	0.773241	-0.383742
aPFD0820w_0	aPFD0820w_0::PFD0820w::hypothetical protein	1.12427		#DIV/0!
aPFF0310w_0	aPFF0310w_0::PFF0310w::hypothetical protein			#DIV/0!
aPFL1240c_0	aPFL1240c_0::PFL1240c::hypothetical protein	1.17987	0.98383	0.262149
aPFE0735w_2	aPFE0735w_2::PFE0735w::hypothetical protein	1.68437	0.78944	1.09331
aPFE1240w_1	aPFE1240w_1::PFE1240w::hypothetical protein, conserved	0.397359	0.410379	-0.0465142
aPF11_0127_1	aPF11_0127_1::PF11_0127::hypothetical protein	0.709279	0.828318	-0.223831
aPFI1465w_1	aPFI1465w_1::PFI1465w::hypothetical protein	1.30735	2.49683	-0.933452
aPFD1050w_0	aPFD1050w_0::PFD1050w::alpha-tubulin ii	0.119343	1.59292	-3.73848
aPF11_0101_0	aPF11_0101_0::PF11_0101::hypothetical protein	0.585867	0.888795	-0.601277
aPF13_0298_2	aPF13_0298_2::PF13_0298::hypothetical protein	0.656388		#DIV/0!
aPF14_0046_0	aPF14_0046_0::PF14_0046::hypothetical protein	1.53655	0.78728	0.964742
aPFD0085c_1	aPFD0085c_1::PFD0085c::ATP-dept. acyl-coa synthetase, putative		5.42132	#NUM!
aPF14_0478_1	aPF14_0478_1::PF14_0478::hypothetical protein	1.46196	0.879075	0.733841
aPFE0195w_1	aPFE0195w_1::PFE0195w::P-type ATPase, putative	1.10935	1.1145	-0.00668566
aPFC0965w_4	aPFC0965w_4::PFC0965w::hypothetical protein	0.461099	0.813199	-0.818531
aPFB0720c_0	aPFB0720c_0::PFB0720c::hypothetical protein, conserved	1.03476	1.41149	-0.44792
aPFL0985c_0	aPFL0985c_0::PFL0985c::hypothetical protein	1.23819	1.03027	0.26521
aPFL1930w_3	aPFL1930w_3::PFL1930w::hypothetical protein	1.02934	1.03459	-0.00734132
aPFL1835w_0	aPFL1835w_0::PFL1835w::hypothetical protein	0.634689	0.691165	-0.122979
aPF10_0335_0	aPF10_0335_0::PF10_0335::hypothetical protein	1.33448	1.18254	0.174384
aPFL1385c_0	aPFL1385c_0::PFL1385c::101 kd malaria antigen	1.83897	2.3532	-0.355725
aPF14_0419_5	aPF14_0419_5::PF14_0419::hypothetical protein	1.67894	1.01191	0.730475
aPF13_0034_0	aPF13_0034_0::PF13_0034::vacuolar ATP synthase subunit h, putative	1.01306	1.29377	-0.352863
aMAL7P1.132_3	aMAL7P1.132_3::MAL7P1.132::hypothetical protein	2.59572	1.31321	0.983032
arps8_0	arps8_0::rps8::	1.72777	1.2495	0.467561
aPF11_0079_0	aPF11_0079_0::PF11_0079::hypothetical protein	1.22598	1.33049	-0.118023
aPF14_0622_0	aPF14_0622_0::PF14_0622::hypothetical protein			#DIV/0!
aMAL7P1.28_1	aMAL7P1.28_1::MAL7P1.28::hypothetical protein	0.817773	0.970871	-0.247579
aPF14_0301_0	aPF14_0301_0::PF14_0301::hypothetical protein	0.829978	0.722483	0.20011
aPFL2125c_1	aPFL2125c_1::PFL2125c::hypothetical protein	0.355318	0.667406	-0.909456
aPFL2235w_1	aPFL2235w_1::PFL2235w::hypothetical protein	1.18123	0.936312	0.335225
aPF10_0306_0	aPF10_0306_0::PF10_0306::hypothetical protein	0.490935	1.54972	-1.6584
aPF10_0356_0	aPF10_0356_0::PF10_0356::liver stage antigen, putative	1.90542		#DIV/0!
aPF14_0379_1	aPF14_0379_1::PF14_0379::hypothetical protein	1.50807	1.35533	0.154054
aPFE0165w_0	aPFE0165w_0::PFE0165w::actin depolymerizing factor, putative	1.83083	1.77003	0.048728
aPFL1260w_0	aPFL1260w_0::PFL1260w::hydrolase / phosphatase, putative	0.551963	1.03135	-0.901887
aPFA0285c_1	aPFA0285c_1::PFA0285c::hypothetical protein	1.9773	1.74087	0.183723
aPFD0340c_2	aPFD0340c_2::PFD0340c::hypothetical protein			#DIV/0!
aPF13_0148_2	aPF13_0148_2::PF13_0148::hypothetical protein	0.474661	1.40177	-1.56228
aPFL1760w_0	aPFL1760w_0::PFL1760w::hypothetical protein	1.13241	1.07779	0.0713208
aMAL7P1.37_0	aMAL7P1.37_0::MAL7P1.37::sin3 associated polypeptide p18-like protein, putative	0.763526	1.07131	-0.488621
aMAL8P1.112_1	aMAL8P1.112_1::MAL8P1.112::hypothetical protein, conserved	1.28294	0.3931	1.70649
aMAL8P1.78_0	aMAL8P1.78_0::MAL8P1.78::small heat shock protein			#DIV/0!
aPF13_0248_0	aPF13_0248_0::PF13_0248::pf47		2.38668	#NUM!
aPFF0010w_0	aPFF0010w_0::PFF0010w::erythrocyte membrane protein 1 (PfEMP1)			#DIV/0!
aMAL13P1.294_1	aMAL13P1.294_1::MAL13P1.294::GTP-binding protein, putative	0.504497	0.684685	-0.440596
aPFE0570w_8	aPFE0570w_8::PFE0570w::hypothetical protein	0.812348	0.922273	-0.183096
aMAL8P1.17_1	aMAL8P1.17_1::MAL8P1.17::disulfide isomerase precursor, putative	2.18344	1.54432	0.49963
aPF10_0289_0	aPF10_0289_0::PF10_0289::adenosine deaminase, putative	1.03883	0.816438	0.347543
aPFC0610c_1	aPFC0610c_1::PFC0610c::hypothetical protein	0.767594	1.73115	-1.17332
aPFE0835w_0	aPFE0835w_0::PFE0835w::ubiquitin carboxyl-terminal hydrolase 2, putative	1.09443	0.951432	0.202011
aPFC0350c_0	aPFC0350c_0::PFC0350c::T-complex protein eta subunit, putative	0.520771	0.846677	-0.701163
aPFI1595c_0	aPFI1595c_0::PFI1595c::hypothetical protein	0.416345	0.802399	-0.946539
aPFA0410w_0	aPFA0410w_0::PFA0410w::hypothetical protein	0.581799	0.753802	-0.373665
aPFA0295c_0	aPFA0295c_0::PFA0295c::hypothetical protein	1.86474	1.82511	0.0309928
aPFC0581w_0	aPFC0581w_0::PFC0581w::hypothetical protein	1.09579	1.46333	-0.417281
aMAL8P1.20_1	aMAL8P1.20_1::MAL8P1.20::hypothetical protein	1.99358	1.19442	0.739049
aPFC0425w_0	aPFC0425w_0::PFC0425w::hypothetical protein	0.575018	0.563731	0.0285989
aMAL13P1.100_0	aMAL13P1.100_0::MAL13P1.100::hypothetical protein	1.31684	0.909314	0.534236
aPFL2190c_0	aPFL2190c_0::PFL2190c::hypothetical protein	1.21513		#DIV/0!
aPF07_0082_5	aPF07_0082_5::PF07_0082::hypothetical protein		1.23006	#NUM!
aPFC0166w_0	aPFC0166w_0::PFC0166w::	0.550607	1.01407	-0.881061
aPF08_0058_0	aPF08_0058_0::PF08_0058::hypothetical protein	1.99086	0.890955	1.15997
aPFI1650w_0	aPFI1650w_0::PFI1650w::DNA excision-repair helicase, putative	0.671306	0.836957	-0.318183
aPF11_0428_0	aPF11_0428_0::PF11_0428::hypothetical protein, conserved	0.570949	1.01947	-0.836382
aPFC0205c_0	aPFC0205c_0::PFC0205c::PfGLP-1, 1-cys-glutaredoxin-like protein-1	1.33854	1.24518	0.104314
aPFD1045c_2	aPFD1045c_2::PFD1045c::erythrocyte membrane-associated antigen, putative	1.15682	0.838037	0.465073
aPFC0525c_1	aPFC0525c_1::PFC0525c::glycogen synthase kinase, putative	1.53655	1.73115	-0.172042
aPFL1970w_3	aPFL1970w_3::PFL1970w::VAR pseudogene	0.317345		#DIV/0!
aPFI1165c_0	aPFI1165c_0::PFI1165c::hypothetical protein	0.499072	0.811039	-0.700523
aPFB0080c_0	aPFB0080c_0::PFB0080c::hypothetical protein	0.191221		#DIV/0!
aPFF0290w_0	aPFF0290w_0::PFF0290w::long chain polyunsaturated fatty acid elongation enzyme, putative	1.92034	0.847757	1.17964
aPF14_0101_6	aPF14_0101_6::PF14_0101::hypothetical protein		1.01623	#NUM!
aPF14_0229_0	aPF14_0229_0::PF14_0229::hypothetical protein	0.38651	1.06699	-1.46496
aPFE0635c_2	aPFE0635c_2::PFE0635c::hypothetical protein	0.813704	0.651207	0.321389
aPFD0055w_0	aPFD0055w_0::PFD0055w::rifin		0.637168	#NUM!
aPF10_0278_1	aPF10_0278_1::PF10_0278::hypothetical protein, conserved	0.433976	0.58965	-0.442245
aPF10_0230_0	aPF10_0230_0::PF10_0230::hypothetical protein, conserved	2.15089		#DIV/0!
aPFE0330w_0	aPFE0330w_0::PFE0330w::hypothetical protein	1.12834	1.07347	0.0719221
aPF14_0151_0	aPF14_0151_0::PF14_0151::hypothetical protein	0.888294	1.05727	-0.25123
aPF07_0037_1	aPF07_0037_1::PF07_0037::Cg2	1.14597	1.11126	0.0443647
aPF14_0665_0	aPF14_0665_0::PF14_0665::hypothetical protein	0.576374	1.15014	-0.996734
aPF14_0561_1	aPF14_0561_1::PF14_0561::hypothetical protein	0.686224	0.821838	-0.260175
aPF13_0352_0	aPF13_0352_0::PF13_0352::hypothetical protein	0.659101	0.516214	0.35253
aPFI0910w_1	aPFI0910w_1::PFI0910w::DNA helicase, putative	0.870664	1.58752	-0.866586
aMAL13P1.470_0	aMAL13P1.470_0::MAL13P1.470::null	0.196645	0.107995	0.864637
aPF11_0241_3	aPF11_0241_3::PF11_0241::hypothetical protein	1.11071	0.967631	0.198949
aPFD0403w_0	aPFD0403w_0::PFD0403w::	0.911349	0.442777	1.04142
achr13MALr.18_0	achr13MALr.18_0::chr13-MALr.18::(trna) anticodon			#DIV/0!
aPFL1460c_0	aPFL1460c_0::PFL1460c::hypothetical protein	0.71606	0.847757	-0.24357
aMAL7P1.25_1	aMAL7P1.25_1::MAL7P1.25::hypothetical protein	0.383797	1.01191	-1.39866
aPF11_0482_2	aPF11_0482_2::PF11_0482::hypothetical protein	1.02256	1.72899	-0.757752
aPF13_0176_1	aPF13_0176_1::PF13_0176::apurinic/apyrimidinic endonuclease Apn1	0.91813	0.917953	0.000277373
aPF11_0326_2	aPF11_0326_2::PF11_0326::hypothetical protein	0.759457		#DIV/0!
aPFD1070w_1	aPFD1070w_1::PFD1070w::eukaryotic initiation factor	0.313276		#DIV/0!
aPFL0435w_0	aPFL0435w_0::PFL0435w::hypothetical protein	1.21378	1.16634	0.0575126
aMAL8P1.113_3	aMAL8P1.113_3::MAL8P1.113::hypothetical protein	1.31684	1.11774	0.236497
aPFE0160c_0	aPFE0160c_0::PFE0160c::Ser/Arg-rich splicing factor, putative	0.75132	0.737602	0.0265848
aMAL13P1.234_3	aMAL13P1.234_3::MAL13P1.234::hypothetical protein	1.03476	1.18902	-0.200475
aPF14_0722_0	aPF14_0722_0::PF14_0722::hypothetical protein			#DIV/0!
aPFL0925w_2	aPFL0925w_2::PFL0925w::Formin 2, putative	1.9773	1.12746	0.810453
aPFF1135w_0	aPFF1135w_0::PFF1135w::transcription or splicing factor-like protein, putative	0.481442	1.2333	-1.35709
aPFE0915c_0	aPFE0915c_0::PFE0915c::proteasome subunit beta type 1	1.67352	1.55188	0.108867
aPFF1065c_0	aPFF1065c_0::PFF1065c::hypothetical protein	0.844896		#DIV/0!
aPFF0640w_0	aPFF0640w_0::PFF0640w::hypothetical protein	2.12106	1.27865	0.730156
aPFD0565c_1	aPFD0565c_1::PFD0565c::RNA helicase, putative	0.631977	1.16418	-0.881371
aPFI0570w_0	aPFI0570w_0::PFI0570w::GTP-binding protein, putative	1.08087	1.41797	-0.391631
aPFD1245c_0	aPFD1245c_0::PFD1245c::erythrocyte membrane protein 1 (PfEMP1)			#DIV/0!
aPF13_0318_0	aPF13_0318_0::PF13_0318::hypothetical protein, conserved	0.682156	1.02811	-0.591819
aPFL0125c_1	aPFL0125c_1::PFL0125c::hypothetical protein		0.693325	#NUM!
aPFI0195c_0	aPFI0195c_0::PFI0195c::hypothetical protein	1.37652	1.07887	0.351508
aPFI0450c_0	aPFI0450c_0::PFI0450c::apoptosis-related protein, putative	0.489579	0.839117	-0.777331
aMAL13P1.237_0	aMAL13P1.237_0::MAL13P1.237::hypothetical protein	0.688936	0.679285	0.020353
aMAL7P1.43_1	aMAL7P1.43_1::MAL7P1.43::RIF pseudogene			#DIV/0!
aMAL13P1.1_1	aMAL13P1.1_1::MAL13P1.1::			#DIV/0!
aPFC0820w_3	aPFC0820w_3::PFC0820w::hypothetical protein	2.01799	1.05295	0.938485
aPF11_0036_0	aPF11_0036_0::PF11_0036::hypothetical protein, conserved	0.720128	0.816438	-0.18109
aMAL7P1.15_2	aMAL7P1.15_2::MAL7P1.15::hypothetical protein	0.292934	0.640407	-1.12842
aPF13_0151_1	aPF13_0151_1::PF13_0151::hypothetical protein	0.934404	0.939552	-0.00792695
aPFC1065w_1	aPFC1065w_1::PFC1065w::hypothetical protein	1.6152	1.16742	0.468391
aPF11_0007_3	aPF11_0007_3::PF11_0007::erythrocyte membrane protein 1 (PfEMP1)			#DIV/0!
aPFF1290c_0	aPFF1290c_0::PFF1290c::hypothetical protein	0.835403	1.34669	-0.688875
aPF07_0049_0	aPF07_0049_0::PF07_0049::erythrocyte membrane protein 1 (PfEMP1)			#DIV/0!
ac5rRNA28s_0	ac5rRNA28s_0::c5rRNA28s::	1.49179	0.406059	1.87728
aPFF1280w_0	aPFF1280w_0::PFF1280w::hypothetical protein	1.27345	1.05079	0.27727
aPFL0375w_0	aPFL0375w_0::PFL0375w::hypothetical protein	1.15275	1.02919	0.163571
aPF14_0146_0	aPF14_0146_0::PF14_0146::ribonucleoprotein, putative	1.05239	0.752722	0.483482
aMAL13P1.249_2	aMAL13P1.249_2::MAL13P1.249::hypothetical protein	1.22191	1.1145	0.132741
aPF07_0024_1	aPF07_0024_1::PF07_0024::hypothetical protein	1.30735	0.767841	0.767768
aPFE0055c_0	aPFE0055c_0::PFE0055c::heat shock protein, putative	0.443469	0.300225	0.56279
aPF07_0045_0	aPF07_0045_0::PF07_0045::hypothetical protein	0.59536	1.2279	-1.04435
aPFE0215w_1	aPFE0215w_1::PFE0215w::ATP-dependent helicase, putative	0.579086	1.28837	-1.1537
aPF14_0580_0	aPF14_0580_0::PF14_0580::hypothetical protein	1.78608	1.70307	0.0686572
aPF11_0431_0	aPF11_0431_0::PF11_0431::membrane skeletal protein, putative	0.770307		#DIV/0!
aPF13_0333_1	aPF13_0333_1::PF13_0333::hypothetical protein	1.09579	0.78944	0.473068
aPFA0435w_0	aPFA0435w_0::PFA0435w::hypothetical protein	1.4606	1.07887	0.437046
aPFC0755c_0	aPFC0755c_0::PFC0755c::protein kinase, putative	0.979158	0.998949	-0.0288701
aPF10_0163_0	aPF10_0163_0::PF10_0163::hypothetical protein	0.509921	0.39742	0.359611
aPFC0760c_4	aPFC0760c_4::PFC0760c::hypothetical protein	0.573662	0.834797	-0.541226
aPF10_0354_0	aPF10_0354_0::PF10_0354::hypothetical protein	0.408208	0.750562	-0.878665
aMAL8P1.157_0	aMAL8P1.157_0::MAL8P1.157::hypothetical protein	0.859814	0.99031	-0.203854
aPFF1590w_1	aPFF1590w_1::PFF1590w::RIFIN	1.97459		#DIV/0!
aPFB1050w_0	aPFB1050w_0::PFB1050w::rifin			#DIV/0!
aPF14_0218_0	aPF14_0218_0::PF14_0218::actin, putative	1.03612	1.05079	-0.0202827
aMAL7P1.161_0	aMAL7P1.161_0::MAL7P1.161::dynein light chain, putative	2.21192	0.750562	1.55926
aMAL8P1.35_0	aMAL8P1.35_0::MAL8P1.35::exonuclease, putative	0.379729	1.11018	-1.54776
aPFI0625c_0	aPFI0625c_0::PFI0625c::hypothetical protein	0.645539	0.831558	-0.365312
aPFA0240w_1	aPFA0240w_1::PFA0240w::hypothetical protein	1.08358	0.920113	0.235927
aPFE1120w_8	aPFE1120w_8::PFE1120w::hypothetical protein	2.33533	2.44284	-0.0649294
aPFI0030c_0	aPFI0030c_0::PFI0030c::rifin	1.3399		#DIV/0!
aPFL0405w_1	aPFL0405w_1::PFL0405w::hypothetical protein	0.550607	0.599369	-0.122424
aPF10_0107_0	aPF10_0107_0::PF10_0107::hypothetical protein	1.21649	1.42877	-0.232049
aPF11_0454_0	aPF11_0454_0::PF11_0454::Ribosomal protein, 40S subunit, putative	1.02798	1.16634	-0.182177
aPFL0270c_1	aPFL0270c_1::PFL0270c::hypothetical protein	1.70335	1.01839	0.742091
aPFL0885w_1	aPFL0885w_1::PFL0885w::hypothetical protein	1.50264	0.658766	1.18966
atRNARNALys_0	atRNARNALys_0::tRNARNA-Lys::	1.5162		#DIV/0!
aPFF0285c_0	aPFF0285c_0::PFF0285c::DNA repair protein RAD50, putative	1.08087	1.20306	-0.154513
aPFD0745c_0	aPFD0745c_0::PFD0745c::nonclathrin coat protein zeta2-cop-related protein, putative	1.47009	1.30349	0.173523
arpoC_1	arpoC_1::rpoC::	2.28244	0.705204	1.69446
aPFF0960c_0	aPFF0960c_0::PFF0960c::hypothetical protein	1.19886	1.32617	-0.145608
aPF14_0211_0	aPF14_0211_0::PF14_0211::hypothetical protein	2.20243	1.44497	0.608058
aPF13_0164_1	aPF13_0164_1::PF13_0164::hypothetical protein, conserved	1.9651	1.61668	0.281568
aMAL7P1.38_1	aMAL7P1.38_1::MAL7P1.38::regulator of chromosome condensation protein, putative	0.512634	1.33589	-1.3818
aPFL2330w_1	aPFL2330w_1::PFL2330w::hypothetical protein	1.36974	1.16958	0.227907
aPF13_0016_0	aPF13_0016_0::PF13_0016::methyl transferase-like protein, putative	1.17309	1.80027	-0.617898
aPF13_0322_0	aPF13_0322_0::PF13_0322::falcilysin	0.9005	1.11126	-0.303403
aPFD0365c_0	aPFD0365c_0::PFD0365c::hypothetical protein	1.13105	1.8737	-0.728232
aPFF0810c_1	aPFF0810c_1::PFF0810c::hypothetical protein	0.537045	0.516214	0.0570743
aMAL13P1.114_1	aMAL13P1.114_1::MAL13P1.114::hypothetical protein	0.876088	0.713844	0.295468
aPF11_0053_1	aPF11_0053_1::PF11_0053::PfSNF2L	0.64147	0.953591	-0.571989
aPFL1950w_1	aPFL1950w_1::PFL1950w::erythrocyte membrane protein 1 (PfEMP1)			#DIV/0!
aMAL8P1.213_0	aMAL8P1.213_0::MAL8P1.213::	1.11749		#DIV/0!
aPF13_0229_1	aPF13_0229_1::PF13_0229::IRP-like protein	1.37109	1.22682	0.160405
aPFL1165w_1	aPFL1165w_1::PFL1165w::hypothetical protein	1.76167	0.77972	1.17592
aPFE0250w_2	aPFE0250w_2::PFE0250w::hypothetical protein	1.45517	1.25706	0.211143
aPFL1345c_1	aPFL1345c_1::PFL1345c::hypothetical protein, conserved	0.729622	0.561571	0.377679
aMAL7P1.202_0	aMAL7P1.202_0::MAL7P1.202::	1.82677	1.01947	0.841476
aPFI0260c_6	aPFI0260c_6::PFI0260c::hypothetical protein	1.08087	0.834797	0.372696
aMAL8P1.74_0	aMAL8P1.74_0::MAL8P1.74::hypothetical protein	0.996788	1.55836	-0.644671
aPF10_0105_0	aPF10_0105_0::PF10_0105::hypothetical protein	1.18936	1.61344	-0.439947
aPF07_0007_0	aPF07_0007_0::PF07_0007::hypothetical protein	0.501784	0.568051	-0.178953
aPFC0305w_1	aPFC0305w_1::PFC0305w::EB1 homolog, putative	1.30735	0.511894	1.35273
aPFF0390w_1	aPFF0390w_1::PFF0390w::hypothetical protein	1.2531	1.46549	-0.225871
aMAL13P1.332_0	aMAL13P1.332_0::MAL13P1.332::hypothetical protein	1.79151	1.22466	0.548794
aPFI0625c_1	aPFI0625c_1::PFI0625c::hypothetical protein	1.41856	0.835877	0.763062
aPF14_0379_3	aPF14_0379_3::PF14_0379::hypothetical protein		0.994629	#NUM!
aPFA0765c_0	aPFA0765c_0::PFA0765c::erythrocyte membrane protein 1 (PfEMP1)			#DIV/0!
aMAL13P1.75_0	aMAL13P1.75_0::MAL13P1.75::hypothetical protein	0.690293	1.06807	-0.62972
aPFL0005w_3	aPFL0005w_3::PFL0005w::erythrocyte membrane protein 1 (PfEMP1)			#DIV/0!
aPFI1210w_1	aPFI1210w_1::PFI1210w::hypothetical protein	1.39008	1.50328	-0.112951
aPF10_0360_0	aPF10_0360_0::PF10_0360::hypothetical protein	0.840828	1.76571	-1.07037
aPF11_0410_0	aPF11_0410_0::PF11_0410::hypothetical protein	1.10121		#DIV/0!
aPF08_0010_0	aPF08_0010_0::PF08_0010::hypothetical protein	1.41991	1.17822	0.269195
aPFD0872w_4	aPFD0872w_4::PFD0872w::	1.49044	1.09398	0.446142
aPF10_0267_0	aPF10_0267_0::PF10_0267::hypothetical protein	0.672662	1.14474	-0.767068
aPFC0410w_0	aPFC0410w_0::PFC0410w::rat BRAIN protein-like	0.790649	0.759201	0.0585556
aPF10_0319_1	aPF10_0319_1::PF10_0319::hypothetical protein	0.802855	0.907154	-0.176208
aPFD0225w_3	aPFD0225w_3::PFD0225w::hypothetical protein	1.42941	1.1145	0.359016
aPFI1590c_0	aPFI1590c_0::PFI1590c::hypothetical protein	1.76845	1.10478	0.678722
aPF11_0160_0	aPF11_0160_0::PF11_0160::hypothetical protein	1.35211	1.15662	0.225291
aMAL8P1.91_0	aMAL8P1.91_0::MAL8P1.91::hypothetical protein	1.22598	0.97411	0.33178
aPFC0955w_1	aPFC0955w_1::PFC0955w::ATP-dependent RNA helicase	0.546538	0.98491	-0.84967
aPFA0300c_0	aPFA0300c_0::PFA0300c::vacuolar ATP synthase, putative	1.38059	1.44065	-0.0614366
aPFF0010w_2	aPFF0010w_2::PFF0010w::erythrocyte membrane protein 1 (PfEMP1)	0.486866		#DIV/0!
aPF11_0400_0	aPF11_0400_0::PF11_0400::hypothetical protein	0.3404	0.765681	-1.16951
aPFI1730w_0	aPFI1730w_0::PFI1730w::cytoadherence linked asexual protein (CLAG)	1.5813	1.567	0.0131048
aPF13_0130_0	aPF13_0130_0::PF13_0130::vacuolar ATP synthase subunit g, putative	1.33854	0.850997	0.653439
aPF14_0737_0	aPF14_0737_0::PF14_0737::lysophospholipase, putative	0.873376	1.39205	-0.672535
aPF11_0358_0	aPF11_0358_0::PF11_0358::DNA-directed RNA polymerase, beta subunit, putative	0.287509	0.491375	-0.773218
aPF14_0031_1	aPF14_0031_1::PF14_0031::hypothetical protein	1.61792	1.10478	0.550372
aPF07_0017_1	aPF07_0017_1::PF07_0017::hypothetical protein	1.88373	1.45253	0.375025
aPFE0355c_1	aPFE0355c_1::PFE0355c::serine protease belonging to subtilisin family, putative	1.80642	1.08642	0.733548
aPFB0820c_0	aPFB0820c_0::PFB0820c::hypothetical protein	0.580442	0.869356	-0.582794
aMAL7P1.79_1	aMAL7P1.79_1::MAL7P1.79::hypothetical protein	1.51756	1.04863	0.533251
aPFA0560c_0	aPFA0560c_0::PFA0560c::hypothetical protein	2.02206	1.04323	0.95477
aPF10_0113_1	aPF10_0113_1::PF10_0113::hypothetical protein	0.995432	0.723563	0.460203
aPF14_0087_1	aPF14_0087_1::PF14_0087::hypothetical protein	0.767594	0.716004	0.100378
aPF14_0282_3	aPF14_0282_3::PF14_0282::hypothetical protein, conserved	0.391934	1.01299	-1.36993
aPF14_0640_1	aPF14_0640_1::PF14_0640::hypothetical protein	0.589936	0.922273	-0.644636
aPFI1665w_0	aPFI1665w_0::PFI1665w::uncharacterised trophozoite protein	0.580442	1.79055	-1.62518
aPFD0940w_2	aPFD0940w_2::PFD0940w::hypothetical protein	4.1621	1.85211	1.16814
aMAL7P1.217_0	aMAL7P1.217_0::MAL7P1.217::			#DIV/0!
aPFI1580c_0	aPFI1580c_0::PFI1580c::DHHC-type zinc finger protein, putative	2.20785	1.02271	1.11025
aPF10_0177_0	aPF10_0177_0::PF10_0177::erythrocyte membrane-associated antigen	1.31956	0.827238	0.67368
aPFL0575w_2	aPFL0575w_2::PFL0575w::hypothetical protein	0.726909	0.98707	-0.441377
aPFA0330w_2	aPFA0330w_2::PFA0330w::pfAARP2 protein	0.131549	0.801319	-2.60678
aPFB0670c_0	aPFB0670c_0::PFB0670c::hypothetical protein	2.20107	0.557252	1.9818
aMAL13P1.333_0	aMAL13P1.333_0::MAL13P1.333::hypothetical protein	0.526196	0.640407	-0.283391
aPF11_0191_1	aPF11_0191_1::PF11_0191::hypothetical protein	0.740471	0.668486	0.147546
aPFA0250w_0	aPFA0250w_0::PFA0250w::hypothetical protein	1.26667	1.42121	-0.166081
aPF14_0664_0	aPF14_0664_0::PF14_0664::biotin carboxylase subunit of acetyl CoA carboxylase, putative	1.04154	1.96658	-0.916968
aPFF0505c_0	aPFF0505c_0::PFF0505c::conserved hypothetical protein	0.352605	1.1199	-1.66725
aPF14_0274_0	aPF14_0274_0::PF14_0274::hypothetical protein, conserved	0.195289	0.654447	-1.74466
aPFE1415w_0	aPFE1415w_0::PFE1415w::cell cycle regulator with zn-finger domain, putative	2.59707	1.05619	1.29802
aPF13_0253_0	aPF13_0253_0::PF13_0253::ethanolamine-phosphate cytidylyltransferase, putative	1.31006	0.619888	1.07956
aMAL13P1.390_0	aMAL13P1.390_0::MAL13P1.390::null	1.33719	1.29593	0.0452095
aPF11_0126_0	aPF11_0126_0::PF11_0126::hypothetical protein	1.01442		#DIV/0!
aPF14_0352_1	aPF14_0352_1::PF14_0352::ribonucleoside-diphosphate reductase, large subunit	1.84575	1.47952	0.319076
aPFE0420c_3	aPFE0420c_3::PFE0420c::guanidine nucleotide exchange factor, putative	1.77659	0.7916	1.16627
aMAL13P1.264_1	aMAL13P1.264_1::MAL13P1.264::hypothetical protein	0.827266	0.556172	0.572821
aPFC0590c_2	aPFC0590c_2::PFC0590c::hypothetical protein		1.66528	#NUM!
aPFE0660c_0	aPFE0660c_0::PFE0660c::uridine phosphorylase, putative	0.706567	1.60372	-1.18252
aPFF1125c_1	aPFF1125c_1::PFF1125c::RNA-binding protein mei2 homologue, putative	0.786581	0.880155	-0.162163
aPF10_0143_3	aPF10_0143_3::PF10_0143::ADA2-like protein	0.370236	1.03999	-1.49005
aPFD0800c_1	aPFD0800c_1::PFD0800c::hypothetical protein	1.37109	1.19874	0.193808
aPFE0325w_0	aPFE0325w_0::PFE0325w::hypothetical protein	1.14868	0.633928	0.857586
aMAL13P1.123_2	aMAL13P1.123_2::MAL13P1.123::hypothetical protein	1.52841	1.64692	-0.107737
aPF11_0306_0	aPF11_0306_0::PF11_0306::A/G-specific adenine glycosylase, putative		1.10478	#NUM!
aPF14_0321_0	aPF14_0321_0::PF14_0321::ABC transporter, putative	1.10799	0.610169	0.86067
aPF13_0327_0	aPF13_0327_0::PF13_0327::hypothetical protein	1.57723	1.22466	0.365015
aPFA0165c_1	aPFA0165c_1::PFA0165c::hypothetical protein	1.0429	0.711684	0.55129
aPF11_0507_2	aPF11_0507_2::PF11_0507::antigen 332, putative	0.343112	0.694405	-1.0171
aPFE0465c_4	aPFE0465c_4::PFE0465c::RNA polymerase I	0.501784	0.602609	-0.264155
aPFE1455w_1	aPFE1455w_1::PFE1455w::sugar transporter, putative	0.958815		#DIV/0!
aPF14_0371_1	aPF14_0371_1::PF14_0371::hypothetical protein			#DIV/0!
aPFA0615w_0	aPFA0615w_0::PFA0615w::hypothetical protein	0.48551	1.36829	-1.4948
aPFE0425w_0	aPFE0425w_0::PFE0425w::hypothetical protein	1.23141	1.06051	0.215554
aPF08_0103_2	aPF08_0103_2::PF08_0103::erythrocyte membrane protein 1 (PfEMP1)	0.950678		#DIV/0!
aPFF0175c_3	aPFF0175c_3::PFF0175c::hypothetical protein		1.19874	#NUM!
aPFI1200w_0	aPFI1200w_0::PFI1200w::hypothetical protein	1.78201	0.716004	1.31547
aPFC1120c_1	aPFC1120c_1::PFC1120c::var (3D7-varT3-2)			#DIV/0!
aPFB0240w_1	aPFB0240w_1::PFB0240w::hypothetical protein, conserved	0.703854	0.737602	-0.0675667
aPFA0515w_2	aPFA0515w_2::PFA0515w::phosphatidylinositol-4-phosphate 5-kinase, putative	0.554675	0.721403	-0.379163
aPF10_0334_1	aPF10_0334_1::PF10_0334::flavoprotein subunit of succinate dehydrogenase	1.61249	1.20306	0.422584
aPF11_0288_0	aPF11_0288_0::PF11_0288::hypothetical protein		0.534573	#NUM!
aPFI1550c_0	aPFI1550c_0::PFI1550c::hypothetical protein	3.04325	0.678205	2.16582
aPFA0285c_0	aPFA0285c_0::PFA0285c::hypothetical protein	1.56367	1.16526	0.424282
aPFE0060w_1	aPFE0060w_1::PFE0060w::hypothetical protein	1.07002	0.603689	0.825761
aPF14_0419_2	aPF14_0419_2::PF14_0419::hypothetical protein	0.912705	1.13394	-0.313126
aMAL13P1.305_0	aMAL13P1.305_0::MAL13P1.305::hypothetical protein	1.01984	1.55728	-0.610682
aPF11_0165_0	aPF11_0165_0::PF11_0165::falcipain 2 precursor	0.530264	0.415779	0.350895
aPFL0115w_0	aPFL0115w_0::PFL0115w::hypothetical protein	1.26395	0.639327	0.983317
aMAL8P1.45_1	aMAL8P1.45_1::MAL8P1.45::hypothetical protein		0.572371	#NUM!
aPFL0785c_0	aPFL0785c_0::PFL0785c::signal recognition particle 19 kd protein, putative	1.73319	0.895274	0.953028
aPFC0060c_0	aPFC0060c_0::PFC0060c::Serine/threonine protein kinase, putative		0.721403	#NUM!
aPFE0355c_0	aPFE0355c_0::PFE0355c::serine protease belonging to subtilisin family, putative	1.52705	1.23006	0.312024
aMAL13P1.218_0	aMAL13P1.218_0::MAL13P1.218::UDP-N-acetylglucosamine pyrophosphorylase, putative	1.25717	1.10694	0.183602
aPF11_0439_0	aPF11_0439_0::PF11_0439::hypothetical protein		1.38773	#NUM!
ac11rRNA28s_1	ac11rRNA28s_1::c11rRNA28s::	1.35617	0.572371	1.24452
aPFF0680c_0	aPFF0680c_0::PFF0680c::thiamin-phosphate pyrophosphorylase, putative	1.82948	0.867196	1.077
aPF11_0079_1	aPF11_0079_1::PF11_0079::hypothetical protein	0.748608	1.39097	-0.893808
aMAL13P1.81_0	aMAL13P1.81_0::MAL13P1.81::hypothetical protein, conserved	1.0551	0.650127	0.698591
aPF14_0686_0	aPF14_0686_0::PF14_0686::hypothetical protein	0.904568		#DIV/0!
aPF10_0211_5	aPF10_0211_5::PF10_0211::hypothetical protein	2.02477	0.942792	1.10275
aMAL13P1.135_0	aMAL13P1.135_0::MAL13P1.135::snare protein homologue, putative	2.01799	1.02055	0.983573
aPF14_0285_0	aPF14_0285_0::PF14_0285::exodeoxyribonuclease III, putative	1.48501		#DIV/0!
aPFC0820w_7	aPFC0820w_7::PFC0820w::hypothetical protein	1.70607	1.18362	0.527469
aMAL8P1.86_0	aMAL8P1.86_0::MAL8P1.86::hypothetical protein	1.48501	1.64692	-0.149294
aPF14_0512_1	aPF14_0512_1::PF14_0512::hypothetical protein	0.507209	0.861796	-0.764766
aPF10_0157_0	aPF10_0157_0::PF10_0157::hypothetical protein			#DIV/0!
aPF08_0098_0	aPF08_0098_0::PF08_0098::abc transporter, putative	0.322769	1.21926	-1.91743
aPFL2405c_1	aPFL2405c_1::PFL2405c::PFG377 protein	1.43619	1.27434	0.1725
aPF14_0031_4	aPF14_0031_4::PF14_0031::hypothetical protein	0.65232	1.39853	-1.10026
aPF11_0098_0	aPF11_0098_0::PF11_0098::endoplasmic reticulum-resident calcium binding protein	1.45924	1.85319	-0.344787
aMAL13P1.39_3	aMAL13P1.39_3::MAL13P1.39::hypothetical protein	0.876088	1.04107	-0.248914
aPFC0790w_1	aPFC0790w_1::PFC0790w::hypothetical protein	1.18123	0.939552	0.330242
aPF14_0634_0	aPF14_0634_0::PF14_0634::hypothetical protein			#DIV/0!
aMAL7P1.134_4	aMAL7P1.134_4::MAL7P1.134::hypothetical protein	1.23683	1.06699	0.213107
aPF11_0083_1	aPF11_0083_1::PF11_0083::nucleic acid binding factor, putative	1.1541	1.39745	-0.276022
aPFD1045w_1	aPFD1045w_1::PFD1045w::	1.7142	0.853157	1.00666
aPFD1060w_2	aPFD1060w_2::PFD1060w::u5 small nuclear ribonucleoprotein-specific protein, putative	0.381085	1.00975	-1.40581
aPF13_0013_0	aPF13_0013_0::PF13_0013::PBS lyase HEAT-like repeat domain protein	0.817773	0.705204	0.213659
aPFD0535w_0	aPFD0535w_0::PFD0535w::hypothetical protein	1.06595	1.04215	0.0325849
aPF10_0273_0	aPF10_0273_0::PF10_0273::hypothetical protein	0.509921	1.22898	-1.26911
aPF07_0015_1	aPF07_0015_1::PF07_0015::hypothetical protein	0.157316	0.609089	-1.95299
aPF14_0184_1	aPF14_0184_1::PF14_0184::hypothetical protein	0.748608	1.61128	-1.10592
aPF13_0189_1	aPF13_0189_1::PF13_0189::hypothetical protein		1.1199	#NUM!
aPFL0935c_3	aPFL0935c_3::PFL0935c::erythrocyte membrane protein 1 (PfEMP1)			#DIV/0!
aPFI1085w_2	aPFI1085w_2::PFI1085w::ubiquitin-like protein, putative	0.718772	0.821838	-0.19332
aPF11_0262_1	aPF11_0262_1::PF11_0262::hypothetical protein	2.53876	1.52596	0.734403
aPF14_0530_1	aPF14_0530_1::PF14_0530::ferlin, putative	2.35432	0.808879	1.54131
aPF10_0111_0	aPF10_0111_0::PF10_0111::20S proteasome beta subunit, putative	1.55689	1.65556	-0.0886506
aMAL13P1.336_1	aMAL13P1.336_1::MAL13P1.336::hypothetical protein	0.490935	0.900674	-0.875473
aPF13_0189_0	aPF13_0189_0::PF13_0189::hypothetical protein	1.67216	1.24842	0.421616
aPF08_0027_1	aPF08_0027_1::PF08_0027::hypothetical protein	0.535689	0.825078	-0.623135
aPFL0110c_0	aPFL0110c_0::PFL0110c::PfmpC	1.38601	1.77219	-0.354596
aPFF0685c_0	aPFF0685c_0::PFF0685c::Hypothetical protein	0.435332	0.873676	-1.00498
aMAL13P1.162_0	aMAL13P1.162_0::MAL13P1.162::DNAJ-like protein, putative	1.34804	0.970871	0.473509
aPF11_0447_0	aPF11_0447_0::PF11_0447::translation initiation factor eIF-1A, putative	0.998144	1.1145	-0.159081
aPF14_0759_0	aPF14_0759_0::PF14_0759::hypothetical protein		17.9271	#NUM!
aPF08_0099_0	aPF08_0099_0::PF08_0099::hypothetical protein, conserved	1.69657		#DIV/0!
aPF11_0526_0	aPF11_0526_0::PF11_0526::hypothetical protein	0.466524	0.903914	-0.954235
aPF10_0374_8	aPF10_0374_8::PF10_0374::gene 11-1 protein precursor		1.72251	#NUM!
aPFB0755w_0	aPFB0755w_0::PFB0755w::hypothetical protein		1.16526	#NUM!
aPFI0595c_1	aPFI0595c_1::PFI0595c::hypothetical protein		0.771081	#NUM!
aPF10_0089_1	aPF10_0089_1::PF10_0089::hypothetical protein	0.781156		#DIV/0!
aPFF0220w_2	aPFF0220w_2::PFF0220w::hypothetical protein, expressed	1.99222	1.12638	0.82268
aPF07_0062_1	aPF07_0062_1::PF07_0062::GTP-binding translation elongation factor tu family protein, putative	0.686224	1.05403	-0.619159
aPFE0170c_1	aPFE0170c_1::PFE0170c::protein kinase, putative	0.551963	0.630688	-0.192355
aPF08_0095_1	aPF08_0095_1::PF08_0095::dihydropteroate synthetase	0.558744	1.06267	-0.92743
aPFF0200c_0	aPFF0200c_0::PFF0200c::hypothetical protein	2.19565	1.32725	0.726203
aPF08_0091_0	aPF08_0091_0::PF08_0091::hypothetical protein	1.40364	0.868276	0.692948
aPF07_0043_0	aPF07_0043_0::PF07_0043::60S ribosomal protein L34-a, putative	0.901856	1.38773	-0.621758
aMAL7P1.122_1	aMAL7P1.122_1::MAL7P1.122::conserved GTP-binding protein, putative	1.33041	1.34237	-0.0129168
aPF10_0083_0	aPF10_0083_0::PF10_0083::hypothetical protein	0.674018	0.78512	-0.220125
aPF07_0086_1	aPF07_0086_1::PF07_0086::hypothetical protein	1.07545	0.915793	0.231841
aPF07_0069_0	aPF07_0069_0::PF07_0069::hypothetical protein	1.6586	1.78299	-0.104331
aPFF1090c_1	aPFF1090c_1::PFF1090c::hypothetical protein	0.891006	1.07563	-0.271668
aPFI0165c_1	aPFI0165c_1::PFI0165c::DEAD/DEAH box helicase, putative	0.484154	0.844517	-0.80266
aPFD0485w_0	aPFD0485w_0::PFD0485w::hypothetical protein	0.699786	0.886635	-0.341427
aPF14_0155_0	aPF14_0155_0::PF14_0155::hypothetical protein		0.859636	#NUM!
aPF14_0765_0	aPF14_0765_0::PF14_0765::hypothetical protein			#DIV/0!
aPFI0790w_0	aPFI0790w_0::PFI0790w::thioredoxin, putative	0.702498	0.816438	-0.21685
aPF13_0176_0	aPF13_0176_0::PF13_0176::apurinic/apyrimidinic endonuclease Apn1	1.59893	1.27865	0.322479
aMAL13P1.32_3	aMAL13P1.32_3::MAL13P1.32::hypothetical protein			#DIV/0!
aPFI0095c_1	aPFI0095c_1::PFI0095c::hypothetical protein	0.874732	0.560491	0.642149
aPFL1225c_0	aPFL1225c_0::PFL1225c::hypothetical protein	0.815061	0.601529	0.438272
aPFE1555c_3	aPFE1555c_3::PFE1555c::hypothetical protein	2.84661	1.12206	1.34309
arps17_0	arps17_0::rps17::	2.32584	1.08858	1.0953
aMAL13P1.137_2	aMAL13P1.137_2::MAL13P1.137::hypothetical malaria antigen	2.27837	1.2171	0.904558
aPF13_0151_0	aPF13_0151_0::PF13_0151::hypothetical protein	0.817773	1.35317	-0.726572
aPF14_0399_0	aPF14_0399_0::PF14_0399::ADP-ribosylation-like factor, putative	0.718772	1.03243	-0.522434
aPF10_0131_0	aPF10_0131_0::PF10_0131::hypothetical protein	1.48501	0.833718	0.832843
aPF14_0080_0	aPF14_0080_0::PF14_0080::hypothetical protein		0.59073	#NUM!
aPF14_0370_1	aPF14_0370_1::PF14_0370::RNA helicase, putative		1.01299	#NUM!
aPF11_0289_2	aPF11_0289_2::PF11_0289::hypothetical protein	1.13919		#DIV/0!
aPFL2465c_0	aPFL2465c_0::PFL2465c::thymidylate kinase, putative	1.53519	1.30565	0.233644
aPFB0130w_0	aPFB0130w_0::PFB0130w::polyprenyl synthetase, putative	1.26938	0.98815	0.361321
aPFF1125c_0	aPFF1125c_0::PFF1125c::RNA-binding protein mei2 homologue, putative		0.998949	#NUM!
aPFB0435c_1	aPFB0435c_1::PFB0435c::hypothetical protein	1.76574	0.908234	0.959136
aMAL7P1.100_1	aMAL7P1.100_1::MAL7P1.100::serine/threonine protein kinase 2, putative	0.636046	1.56052	-1.29483
aPF10_0385_0	aPF10_0385_0::PF10_0385::PfEMP-1, truncated, putative			#DIV/0!
aPF08_0130_0	aPF08_0130_0::PF08_0130::wd repeat protein, putative	0.172234	0.546452	-1.66572
aPFL1785c_1	aPFL1785c_1::PFL1785c::hypothetical protein	1.27074	1.04107	0.2876
aPF14_0333_0	aPF14_0333_0::PF14_0333::hypothetical protein	0.59536	1.01299	-0.766783
aPFB0540w_1	aPFB0540w_1::PFB0540w::hypothetical protein		1.11342	#NUM!
aPF11_0236_0	aPF11_0236_0::PF11_0236::hypothetical protein	2.01934		#DIV/0!
aMAL8P1.82_0	aMAL8P1.82_0::MAL8P1.82::hypothetical protein	1.82405	0.920113	0.987265
aPF11_0336_0	aPF11_0336_0::PF11_0336::hypothetical protein, conserved	1.31413	1.03675	0.342047
aPFC0885c_0	aPFC0885c_0::PFC0885c::hypothetical protein	0.804211	0.895274	-0.154756
aPFE1255w_1	aPFE1255w_1::PFE1255w::hypothetical protein	1.33854	0.948192	0.497414
aPF14_0657_0	aPF14_0657_0::PF14_0657::hypothetical protein	0.962884	0.924433	0.0587926
aPFB0960c_0	aPFB0960c_0::PFB0960c::hypothetical protein			#DIV/0!
aPF14_0056_0	aPF14_0056_0::PF14_0056::hypothetical protein	0.170878	0.644727	-1.91572
aPF14_0495_1	aPF14_0495_1::PF14_0495::hypothetical protein	0.523483	1.2549	-1.26135
aPF14_0110_0	aPF14_0110_0::PF14_0110::hypothetical protein	1.10528	0.677125	0.706919
aMAL13P1.259_0	aMAL13P1.259_0::MAL13P1.259::hypothetical protein		0.437378	#NUM!
aPFD0585c_2	aPFD0585c_2::PFD0585c::hypothetical protein	0.768951	1.71279	-1.15539
aPFD0020c_3	aPFD0020c_3::PFD0020c::erythrocyte membrane protein 1 (PfEMP1)	0.489579		#DIV/0!
aPF14_0320_1	aPF14_0320_1::PF14_0320::hypothetical protein	2.5252	1.72143	0.552786
aPF08_0005_0	aPF08_0005_0::PF08_0005::hypothetical protein	0.857102		#DIV/0!
aPF11_0396_1	aPF11_0396_1::PF11_0396::Protein phosphatase 2C	1.05375	1.40285	-0.41283
aPF13_0330_1	aPF13_0330_1::PF13_0330::ATP-dependent DNA helicase, putative		0.919033	#NUM!
aPF14_0649_0	aPF14_0649_0::PF14_0649::hypothetical protein	1.15817	1.00867	0.199398
aPF14_0402_3	aPF14_0402_3::PF14_0402::hypothetical protein	1.51891	0.993549	0.612377
aPFF1365c_0	aPFF1365c_0::PFF1365c::null	1.0768	0.937392	0.200029
aMAL13P1.200_0	aMAL13P1.200_0::MAL13P1.200::hypothetical protein, conserved		1.02163	#NUM!
ac11rRNA18s_0	ac11rRNA18s_0::c11rRNA18s::	1.21106	0.666326	0.861974
aMAL8P1.92_1	aMAL8P1.92_1::MAL8P1.92::ATPase, putative	0.572305	0.631768	-0.142609
aPFI0240c_3	aPFI0240c_3::PFI0240c::E1-E2_ATPase/hydrolase, putative	1.53655	0.896354	0.777549
aPFA0320w_0	aPFA0320w_0::PFA0320w::hypothetical protein	1.84711	1.55512	0.248242
aPF14_0088_0	aPF14_0088_0::PF14_0088::hypothetical protein	0.68758	1.28945	-0.907161
aPFF0850c_0	aPFF0850c_0::PFF0850c::STEVOR	1.53248	0.274306	2.48201
aMAL8P1.33_1	aMAL8P1.33_1::MAL8P1.33::GTP-binding protein, putative	2.15089	1.77003	0.281161
aPF14_0360_1	aPF14_0360_1::PF14_0360::hypothetical protein	0.519415	1.05835	-1.02685
aPFL0105w_1	aPFL0105w_1::PFL0105w::hypothetical protein	1.46467	1.6372	-0.160654
aPF10_0184_2	aPF10_0184_2::PF10_0184::hypothetical protein	0.968308	1.15878	-0.25907
aPFF0130c_1	aPFF0130c_1::PFF0130c::hypothetical protein	0.988651	0.953591	0.0520897
aPFL1980c_1	aPFL1980c_1::PFL1980c::hypothetical protein	1.47959	0.935232	0.661797
aPFA0655w_0	aPFA0655w_0::PFA0655w::hypothetical protein		0.838037	#NUM!
aMAL13P1.296_4	aMAL13P1.296_4::MAL13P1.296::hypothetical protein	1.32091		#DIV/0!
aPFI1400c_0	aPFI1400c_0::PFI1400c::hypothetical protein	0.74454	0.750562	-0.0116223
aPFD0425w_0	aPFD0425w_0::PFD0425w::hypothetical protein		0.737602	#NUM!
aPFL1135c_0	aPFL1135c_0::PFL1135c::hypothetical protein	1.39686	1.51624	-0.118314
aPFL1580w_1	aPFL1580w_1::PFL1580w::hypothetical protein	1.82948	0.834797	1.13193
aPFE1270c_1	aPFE1270c_1::PFE1270c::hypothetical protein	0.492291	0.752722	-0.612605
aPF08_0107_1	aPF08_0107_1::PF08_0107::erythrocyte membrane protein 1 (PfEMP1)	0.781156	0.746242	0.0659675
aPF13_0265_0	aPF13_0265_0::PF13_0265::hypothetical protein	0.5601	1.05295	-0.910676
aMAL13P1.320_1	aMAL13P1.320_1::MAL13P1.320::hypothetical protein	0.96424	1.9331	-1.00345
aMAL13P1.460_0	aMAL13P1.460_0::MAL13P1.460::null	1.35482	1.05511	0.360711
ac5rRNA18s_0	ac5rRNA18s_0::c5rRNA18s::	1.35482	0.690085	0.973253
aPF07_0116_0	aPF07_0116_0::PF07_0116::hypothetical protein	1.56774	1.07887	0.539169
aPFL0075w_0	aPFL0075w_0::PFL0075w::XPA binding protein 1, putative	0.398715	0.765681	-0.941385
aPF11_0408_2	aPF11_0408_2::PF11_0408::hypothetical protein	1.36567	1.19442	0.193297
aMAL7P1.110_0	aMAL7P1.110_0::MAL7P1.110::hypothetical protein, conserved	0.429907	1.14258	-1.4102
aMAL8P1.15_0	aMAL8P1.15_0::MAL8P1.15::hypothetical protein	0.815061	1.23114	-0.595012
aPF13_0093_0	aPF13_0093_0::PF13_0093::hypothetical protein	1.77116	1.34885	0.392966
aPF14_0276_0	aPF14_0276_0::PF14_0276::ribosomal protein L15, putative	1.70607	1.54648	0.141685
aPF14_0621_0	aPF14_0621_0::PF14_0621::hypothetical protein	1.306	0.519454	1.33008
aPFL2270w_0	aPFL2270w_0::PFL2270w::hypothetical protein	0.792006	0.97951	-0.30655
aMAL8P1.151_1	aMAL8P1.151_1::MAL8P1.151::hypothetical protein, conserved	2.15903	1.11558	0.952585
aPFI0035c_0	aPFI0035c_0::PFI0035c::rifin	1.23276		#DIV/0!
aPFL0625c_0	aPFL0625c_0::PFL0625c::eukaryotic translation initiation factor 3 subunit 10, putative	0.760814	0.839117	-0.141329
aPFL1325c_1	aPFL1325c_1::PFL1325c::hypothetical protein	1.64775	1.02055	0.691155
aMAL13P1.256_2	aMAL13P1.256_2::MAL13P1.256::phosphatidylinositol transfer protein, putative	0.588579	0.714924	-0.280552
aPFL1585c_0	aPFL1585c_0::PFL1585c::hypothetical protein	0.550607	0.893115	-0.697823
aMAL13P1.45_1	aMAL13P1.45_1::MAL13P1.45::hypothetical protein, conserved	0.905924	0.965471	-0.0918423
aPFE0375w_0	aPFE0375w_0::PFE0375w::cell differentiation protein rcd1, putative	1.83355	1.22574	0.580987
ac7rRNA5.8s_0	ac7rRNA5.8s_0::c7rRNA5.8s::	0.938472	1.49896	-0.675579
aMAL7P1.95_0	aMAL7P1.95_0::MAL7P1.95::hypothetical protein	0.626552	0.677125	-0.111988
aPFE1550w_1	aPFE1550w_1::PFE1550w::hypothetical protein		0.916873	#NUM!
aMAL8P1.207_3	aMAL8P1.207_3::MAL8P1.207::	0.452962		#DIV/0!
aPF10_0299_1	aPF10_0299_1::PF10_0299::hypothetical protein, conserved	0.610278	0.960071	-0.653674
aMAL7P1.50_0	aMAL7P1.50_0::MAL7P1.50::erythrocyte membrane protein 1 (PfEMP1)			#DIV/0!
aPF11_0392_4	aPF11_0392_4::PF11_0392::hypothetical protein	2.72455	1.16202	1.22938
aPF14_0655_1	aPF14_0655_1::PF14_0655::RNA helicase-1, putative	0.500428	0.696565	-0.477094
aPF13_0204_1	aPF13_0204_1::PF13_0204::nuclear movement protein, putative	0.394647	1.12206	-1.50752
aPFC0875w_2	aPFC0875w_2::PFC0875w::hypothetical protein	0.899143	0.508654	0.821866
aPF13_0067_0	aPF13_0067_0::PF13_0067::hypothetical protein	1.82812	1.36937	0.41685
aPF08_0123_0	aPF08_0123_0::PF08_0123::hypothetical protein	0.725553	1.09722	-0.596705
aPF13_0158_0	aPF13_0158_0::PF13_0158::hypothetical protein	0.440757	0.911474	-1.04822
aPFL1165w_0	aPFL1165w_0::PFL1165w::hypothetical protein	2.43976	0.667406	1.8701
aPFE1370w_0	aPFE1370w_0::PFE1370w::hsp70 interacting protein, putative	0.703854	1.2441	-0.82175
aPFC0815c_0	aPFC0815c_0::PFC0815c::hypothetical protein	1.09443	0.906074	0.272482
aPFE0515w_0	aPFE0515w_0::PFE0515w::hypothetical protein	1.18394	0.869356	0.445577
aPFE0385w_1	aPFE0385w_1::PFE0385w::hypothetical protein	0.679443	0.637168	0.0926801
aPF08_0068_1	aPF08_0068_1::PF08_0068::hypothetical protein		1.45469	#NUM!
aPFL1725w_1	aPFL1725w_1::PFL1725w::ATP synthase beta chain, mitochondrial precursor, putative	0.412277	1.23114	-1.57831
aPF14_0262_0	aPF14_0262_0::PF14_0262::hypothetical protein	0.57773	1.27757	-1.14494
aPF08_0125_1	aPF08_0125_1::PF08_0125::tubulin gamma chain	1.45789	1.60912	-0.142391
aPFA0350w_1	aPFA0350w_1::PFA0350w::	0.509921	1.2387	-1.28048
aMAL8P1.98_1	aMAL8P1.98_1::MAL8P1.98::hypothetical protein	1.35753	0.937392	0.53426
aPFF0600w_0	aPFF0600w_0::PFF0600w::hypothetical protein	1.81456	1.71927	0.0778223
aPF11_0148_0	aPF11_0148_0::PF11_0148::dynein light chain type 2, putative			#DIV/0!
aPF14_0212_0	aPF14_0212_0::PF14_0212::hypothetical protein	1.19886	1.30241	-0.119527
aPF13_0271_1	aPF13_0271_1::PF13_0271::ABC transporter, putative	1.55824	0.723563	1.10673
aPF14_0668_0	aPF14_0668_0::PF14_0668::hypothetical protein	0.785225	1.19766	-0.60904
aPF14_0430_1	aPF14_0430_1::PF14_0430::hypothetical protein	0.410921	1.17606	-1.51703
aPFC0380w_1	aPFC0380w_1::PFC0380w::dual-specificity protein phosphatase, putative	1.18801		#DIV/0!
aPFI0330c_1	aPFI0330c_1::PFI0330c::hypothetical protein	1.15546	0.962231	0.264012
aPF14_0520_0	aPF14_0520_0::PF14_0520::6-phosphogluconate dehydrogenase, decarboxylating, putative	0.610278		#DIV/0!
aPFD0875c_0	aPFD0875c_0::PFD0875c::hypothetical protein	0.70521	0.700884	0.00887757
aPF07_0118_1	aPF07_0118_1::PF07_0118::hypothetical protein	1.65996	1.62748	0.0285086
aPFD0260c_0	aPFD0260c_0::PFD0260c::sequestrin			#DIV/0!
aPF11_0176_0	aPF11_0176_0::PF11_0176::hypothetical protein	2.35296	2.09833	0.165234
aPF11_0226_2	aPF11_0226_2::PF11_0226::hypothetical protein	0.419058	1.10046	-1.39289
aPFL1320w_1	aPFL1320w_1::PFL1320w::hypothetical protein	2.60657	1.42553	0.870655
aPF07_0106_1	aPF07_0106_1::PF07_0106::hypothetical protein	0.301071		#DIV/0!
aMAL8P1.215_0	aMAL8P1.215_0::MAL8P1.215::			#DIV/0!
aPF11_0056_1	aPF11_0056_1::PF11_0056::hypothetical protein		1.41257	#NUM!
aPFI0395w_2	aPFI0395w_2::PFI0395w::hypothetical protein	2.098	1.81431	0.209597
aPFL1280w_0	aPFL1280w_0::PFL1280w::hypothetical protein	1.07545	1.38125	-0.361039
aPF10_0161_1	aPF10_0161_1::PF10_0161::hypothetical protein	0.406852	1.09722	-1.43128
aMAL13P1.296_0	aMAL13P1.296_0::MAL13P1.296::hypothetical protein	1.29243		#DIV/0!
aPF10_0188_1	aPF10_0188_1::PF10_0188::hypothetical protein	2.85746	2.07673	0.460416
aPFL0330c_0	aPFL0330c_0::PFL0330c::DNA-directed RNA polymerase III subunit, putative	0.428551	0.815358	-0.927968
aMAL13P1.163_0	aMAL13P1.163_0::MAL13P1.163::er lumen protein retaining receptor 1, putative	0.947966	1.29269	-0.447474
aPF10_0242_1	aPF10_0242_1::PF10_0242::hypothetical protein	0.497716	0.819678	-0.719735
aPFI0120c_1	aPFI0120c_1::PFI0120c::hypothetical protein	0.481442	0.228948	1.07234
aPFF1295w_0	aPFF1295w_0::PFF1295w::hypothetical protein, conserved	0.516702	1.11558	-1.11039
aPFA0665w_0	aPFA0665w_0::PFA0665w::hypothetical protein		0.316424	#NUM!
aPFD0165w_0	aPFD0165w_0::PFD0165w::ubiquitin-specific protease, putative	2.03697	1.2279	0.730237
aPF14_0245_1	aPF14_0245_1::PF14_0245::hypothetical protein	0.602141	1.15986	-0.945778
aPFL0220c_0	aPFL0220c_0::PFL0220c::hypothetical protein	1.25717	2.39208	-0.928081
aMAL7P1.35_1	aMAL7P1.35_1::MAL7P1.35::hypothetical protein	0.726909	1.35425	-0.897648
aPF11_0128_0	aPF11_0128_0::PF11_0128::hypothetical protein, conserved	1.3399	1.2225	0.132293
aPF11_0407_1	aPF11_0407_1::PF11_0407::adrenodoxin reductase, putative	1.12562	1.04215	0.111167
aPFE1275c_1	aPFE1275c_1::PFE1275c::RNA methyltransferase, putative	1.20157	1.03027	0.221902
aPFI0975c_5	aPFI0975c_5::PFI0975c::hypothetical protein	3.50571	1.59292	1.13803
aPF14_0611_1	aPF14_0611_1::PF14_0611::hypothetical protein	1.27074		#DIV/0!
aPFB0932w_0	aPFB0932w_0::PFB0932w::hypothetical protein	0.28344	0.38446	-0.43979
aPFC0840w_0	aPFC0840w_0::PFC0840w::P-type ATPase, putative	1.14054	1.54	-0.433212
aPF14_0771_0	aPF14_0771_0::PF14_0771::stevor, putative			#DIV/0!
aPF13_0184_0	aPF13_0184_0::PF13_0184::hypothetical protein	0.405496	0.498935	-0.299163
aPFC0140c_0	aPFC0140c_0::PFC0140c::N-ethylmaleimide-sensitive fusion protein, putative	0.922198	1.09722	-0.250709
aPFE1270c_2	aPFE1270c_2::PFE1270c::hypothetical protein	0.842184	0.726803	0.212571
aPFE0570w_12	aPFE0570w_12::PFE0570w::hypothetical protein	1.09986	1.08102	0.0249162
aPF14_0569_1	aPF14_0569_1::PF14_0569::hypothetical protein	0.888294	1.09614	-0.303329
aPF14_0074_1	aPF14_0074_1::PF14_0074::hypothetical protein		0.744082	#NUM!
aMAL13P1.298_1	aMAL13P1.298_1::MAL13P1.298::hypothetical protein	0.69843	1.03999	-0.574379
aPF14_0095_1	aPF14_0095_1::PF14_0095::hypothetical protein	0.701142	1.29701	-0.887415
aPF11_0390_0	aPF11_0390_0::PF11_0390::reticulocyte binding protein, putative		1.09398	#NUM!
aPF14_0545_0	aPF14_0545_0::PF14_0545::thioredoxin	2.88729	1.57348	0.875759
aPF14_0722_7	aPF14_0722_7::PF14_0722::hypothetical protein		0.650127	#NUM!
aPFL1400c_0	aPFL1400c_0::PFL1400c::hypothetical protein	0.682156		#DIV/0!
aMAL7P1.127_1	aMAL7P1.127_1::MAL7P1.127::hypothetical protein	2.66624	1.72791	0.625776
aMAL13P1.137_5	aMAL13P1.137_5::MAL13P1.137::hypothetical malaria antigen	2.45603	1.28297	0.936836
aPFD0320c_1	aPFD0320c_1::PFD0320c::hypothetical protein	0.530264	0.754882	-0.509539
aPF14_0030_0	aPF14_0030_0::PF14_0030::hypothetical protein		1.83051	#NUM!
aPFB0765w_2	aPFB0765w_2::PFB0765w::hypothetical protein	1.59215	0.673886	1.2404
aPF14_0613_1	aPF14_0613_1::PF14_0613::hypothetical protein	1.07273	1.25166	-0.222547
aPFB0973c_0	aPFB0973c_0::PFB0973c::hypothetical protein		0.154432	#NUM!
aPFC0405c_1	aPFC0405c_1::PFC0405c::hypothetical protein	0.537045	1.17498	-1.12952
aPFF0130c_0	aPFF0130c_0::PFF0130c::hypothetical protein	0.923554	1.07994	-0.225689
aPFE1300w_0	aPFE1300w_0::PFE1300w::hypothetical protein		1.58752	#NUM!
aPFB0275w_1	aPFB0275w_1::PFB0275w::hypothetical protein, conserved	1.1975	0.562651	1.08971
aPF14_0504_0	aPF14_0504_0::PF14_0504::hypothetical protein	0.912705	0.963311	-0.0778528
aPFE0325w_4	aPFE0325w_4::PFE0325w::hypothetical protein	0.60621	1.06159	-0.808332
aPFI1700c_0	aPFI1700c_0::PFI1700c::vesicle transport protein, putative	0.353961	1.11342	-1.65334
aPFC1010w_1	aPFC1010w_1::PFC1010w::hypothetical protein	0.914061	1.03675	-0.181701
aMAL7P1.3_0	aMAL7P1.3_0::MAL7P1.3::hypothetical protein, conserved	0.207495	0.741922	-1.83819
aPF10_0068_0	aPF10_0068_0::PF10_0068::hypothetical protein	0.480086	1.08318	-1.17392
aPFF0660w_1	aPFF0660w_1::PFF0660w::hypothetical protein	1.15953	1.27757	-0.139869
aPF14_0420_0	aPF14_0420_0::PF14_0420::hypothetical protein	0.621128	1.12638	-0.858735
aPFA0077w_0	aPFA0077w_0::PFA0077w::	0.720128	0.129593	2.47426
aPFA0005w_2	aPFA0005w_2::PFA0005w::erythrocyte membrane protein 1 (PfEMP1)		0.726803	#NUM!
aPF07_0028_0	aPF07_0028_0::PF07_0028::hypothetical protein		1.01947	#NUM!
aMAL13P1.32_5	aMAL13P1.32_5::MAL13P1.32::hypothetical protein	0.707923	1.13826	-0.685169
aPF14_0506_1	aPF14_0506_1::PF14_0506::hypothetical protein	1.53112	1.19226	0.36089
aPFC0845c_0	aPFC0845c_0::PFC0845c::ubiquitin--protein ligase, putative	1.44568	1.11558	0.373952
aPF11_0312_0	aPF11_0312_0::PF11_0312::ribosomal protein L38e	0.759457	1.25274	-0.722042
aPF11_0519_0	aPF11_0519_0::PF11_0519::rifin			#DIV/0!
aPF08_0012_3	aPF08_0012_3::PF08_0012::hypothetical protein	1.24361	0.935232	0.411139
aMAL13P1.485_0	aMAL13P1.485_0::MAL13P1.485::acyl-coa ligase antigen	2.64996	1.58428	0.742146
aPF11_0200_0	aPF11_0200_0::PF11_0200::U2 snRNP auxiliary factor, small subunit, putative	1.01171	1.06483	-0.0738276
aPF08_0031_0	aPF08_0031_0::PF08_0031::oxoglutarate/malate translocator protein, putative	1.4823	1.50004	-0.0171687
aPFL0300c_0	aPFL0300c_0::PFL0300c::phosphoesterase, putative	2.10071	1.18902	0.821107
aPF10_0362_3	aPF10_0362_3::PF10_0362::DNA polymerase zeta catalytic subunit, putative	0.930335	1.594	-0.776828
aPFE0620c_1	aPFE0620c_1::PFE0620c::hypothetical protein	0.991363	1.75383	-0.823024
aPFE1480c_1	aPFE1480c_1::PFE1480c::hypothetical protein	1.72641	1.15986	0.573823
aPFF0285c_3	aPFF0285c_3::PFF0285c::DNA repair protein RAD50, putative	1.81456	1.12854	0.68516
aPFF0895w_0	aPFF0895w_0::PFF0895w::malate dehydrogenase, putative		1.33481	#NUM!
[truncated: 7,996 more rows]
